# Supplementary material for: Tissue Damage in Radiation-Induced Oral Mucositis Is Mitigated by IL-17 Receptor Signaling
Source: Front Immunol. 2021 Jun 17;12:687627. doi: 10.3389/fimmu.2021.687627 (PMC8248500; doi:10.3389/fimmu.2021.687627)
Supplement: Supplementary file 3 [file Table_2.xlsx]

## Sheet: merge_deseq
Supplementary Table 2. Differentially expressed genes following radiation of the proximal region of the tongue.
Values Represent log (base2) fold change of irradiated/sham treated control.
Gene ID	logFC	FDR	Gene Symbol	Annotation Notes
ENSMUSG00000018924	-6.41078	7.41008e-82	Alox15	arachidonate 15-lipoxygenase [Source:MGI Symbol;Acc:MGI:87997]
ENSMUSG00000056071	6.71627	2.16138e-63	S100a9	S100 calcium binding protein A9 (calgranulin B) [Source:MGI Symbol;Acc:MGI:1338947]
ENSMUSG00000021091	6.6084	1.21065e-62	Serpina3n	serine (or cysteine) peptidase inhibitor, clade A, member 3N [Source:MGI Symbol;Acc:MGI:105045]
ENSMUSG00000040026	10.2349	5.80347e-62	Saa3	serum amyloid A 3 [Source:MGI Symbol;Acc:MGI:98223]
ENSMUSG00000068893	-8.65475	6.98874e-59	Sprr2a2	small proline-rich protein 2A2 [Source:MGI Symbol;Acc:MGI:3845026]
ENSMUSG00000056054	6.7088	6.85401e-58	S100a8	S100 calcium binding protein A8 (calgranulin A) [Source:MGI Symbol;Acc:MGI:88244]
ENSMUSG00000063779	-5.17318	1.06455e-54	Chil4	chitinase-like 4 [Source:MGI Symbol;Acc:MGI:1341098]
ENSMUSG00000079012	8.18171	2.68104e-48	Serpina3m	serine (or cysteine) peptidase inhibitor, clade A, member 3M [Source:MGI Symbol;Acc:MGI:98378]
ENSMUSG00000026822	5.68294	1.30765e-44	Lcn2	lipocalin 2 [Source:MGI Symbol;Acc:MGI:96757]
ENSMUSG00000026560	4.94709	1.27939e-41	Fmo9	flavin containing monooxygenase 9 [Source:MGI Symbol;Acc:MGI:3606068]
ENSMUSG00000068614	-3.92298	5.76621e-41	Actc1	actin, alpha, cardiac muscle 1 [Source:MGI Symbol;Acc:MGI:87905]
ENSMUSG00000042212	5.05358	5.7261e-37	Sprr2d	small proline-rich protein 2D [Source:MGI Symbol;Acc:MGI:1330347]
ENSMUSG00000091086	-5.56518	1.8227e-36	Rpl6l	ribosomal protein L6-like [Source:MGI Symbol;Acc:MGI:3647789]
ENSMUSG00000074445	-4.18594	1.96465e-34	Sprr2a3	small proline-rich protein 2A3 [Source:MGI Symbol;Acc:MGI:3845028]
ENSMUSG00000042157	4.39528	3.28617e-34	Sprr2i	small proline-rich protein 2I [Source:MGI Symbol;Acc:MGI:1330309]
ENSMUSG00000043613	4.39587	3.08021e-33	Mmp3	matrix metallopeptidase 3 [Source:MGI Symbol;Acc:MGI:97010]
ENSMUSG00000058838	6.75052	2.28044e-29	Rps27a-ps2	ribosomal protein S27A, pseudogene 2 [Source:MGI Symbol;Acc:MGI:3643614]
ENSMUSG00000061100	-3.36628	7.55926e-27	Retnla	resistin like alpha [Source:MGI Symbol;Acc:MGI:1888504]
ENSMUSG00000044338	-3.68356	1.10341e-26	Aplnr	apelin receptor [Source:MGI Symbol;Acc:MGI:1346086]
ENSMUSG00000027398	4.93076	5.55274e-26	Il1b	interleukin 1 beta [Source:MGI Symbol;Acc:MGI:96543]
ENSMUSG00000042834	-3.09347	2.22117e-23	Nrep	neuronal regeneration related protein [Source:MGI Symbol;Acc:MGI:99444]
ENSMUSG00000068262	4.08979	2.22117e-23	Gm5879	predicted gene 5879 [Source:MGI Symbol;Acc:MGI:3647624]
ENSMUSG00000074412	-5.69204	7.34461e-23	Gm10689	predicted gene 10689 [Source:MGI Symbol;Acc:MGI:3642613]
ENSMUSG00000002910	3.44697	2.09831e-22	Arrdc2	arrestin domain containing 2 [Source:MGI Symbol;Acc:MGI:1918057]
ENSMUSG00000064356	3.53202	2.09831e-22	mt-Atp8	mitochondrially encoded ATP synthase 8 [Source:MGI Symbol;Acc:MGI:99926]
ENSMUSG00000074547	6.60423	2.55157e-22	Rps8-ps4	ribosomal protein S8, pseudogene 4 [Source:MGI Symbol;Acc:MGI:3809043]
ENSMUSG00000024222	3.1017	2.12305e-21	Fkbp5	FK506 binding protein 5 [Source:MGI Symbol;Acc:MGI:104670]
ENSMUSG00000058427	6.98789	2.15564e-21	Cxcl2	chemokine (C-X-C motif) ligand 2 [Source:MGI Symbol;Acc:MGI:1340094]
ENSMUSG00000029372	3.95451	7.45992e-21	Ppbp	pro-platelet basic protein [Source:MGI Symbol;Acc:MGI:1888712]
ENSMUSG00000033520	3.04295	1.88636e-20	Idi2	isopentenyl-diphosphate delta isomerase 2 [Source:MGI Symbol;Acc:MGI:2444315]
ENSMUSG00000009047	-4.25775	1.13294e-19	Gm5965	predicted gene 5965 [Source:MGI Symbol;Acc:MGI:3645197]
ENSMUSG00000074115	5.42979	3.11338e-19	Saa1	serum amyloid A 1 [Source:MGI Symbol;Acc:MGI:98221]
ENSMUSG00000050635	3.85266	1.16319e-18	Sprr2f	small proline-rich protein 2F [Source:MGI Symbol;Acc:MGI:1330349]
ENSMUSG00000048489	3.32769	8.07152e-18	Depp1	DEPP1 autophagy regulator [Source:MGI Symbol;Acc:MGI:1918730]
ENSMUSG00000056350	-3.03086	1.02863e-17	Krtap13-1	keratin associated protein 13-1 [Source:MGI Symbol;Acc:MGI:2146359]
ENSMUSG00000048827	3.29958	3.39081e-17	Pkd1l3	polycystic kidney disease 1 like 3 [Source:MGI Symbol;Acc:MGI:2664670]
ENSMUSG00000078998	4.7722	3.98385e-17	Bpifa6	BPI fold containing family A, member 6 [Source:MGI Symbol;Acc:MGI:3647736]
ENSMUSG00000016194	2.94759	9.92672e-17	Hsd11b1	hydroxysteroid 11-beta dehydrogenase 1 [Source:MGI Symbol;Acc:MGI:103562]
ENSMUSG00000015134	3.27113	1.39504e-16	Aldh1a3	aldehyde dehydrogenase family 1, subfamily A3 [Source:MGI Symbol;Acc:MGI:1861722]
ENSMUSG00000058499	10	1.27672e-15	Pip	prolactin induced protein [Source:MGI Symbol;Acc:MGI:102696]
ENSMUSG00000058914	-3.78137	2.74127e-15	C1qtnf3	C1q and tumor necrosis factor related protein 3 [Source:MGI Symbol;Acc:MGI:1932136]
ENSMUSG00000090066	-2.28024	7.31802e-15	1110002E22Rik	RIKEN cDNA 1110002E22 gene [Source:MGI Symbol;Acc:MGI:1915066]
ENSMUSG00000078879	-10	1.09211e-14	Zfp973	zinc finger protein 973 [Source:MGI Symbol;Acc:MGI:3615331]
ENSMUSG00000038641	5.27055	1.50955e-14	Akr1d1	aldo-keto reductase family 1, member D1 [Source:MGI Symbol;Acc:MGI:2384785]
ENSMUSG00000035606	-2.28972	2.36363e-14	Ky	kyphoscoliosis peptidase [Source:MGI Symbol;Acc:MGI:96709]
ENSMUSG00000022126	7.93079	3.29157e-14	Acod1	aconitate decarboxylase 1 [Source:MGI Symbol;Acc:MGI:103206]
ENSMUSG00000028339	-2.40824	3.89219e-14	Col15a1	collagen, type XV, alpha 1 [Source:MGI Symbol;Acc:MGI:88449]
ENSMUSG00000020893	2.55979	6.19373e-14	Per1	period circadian clock 1 [Source:MGI Symbol;Acc:MGI:1098283]
ENSMUSG00000055030	4.64633	7.45163e-14	Sprr2e	small proline-rich protein 2E [Source:MGI Symbol;Acc:MGI:1330346]
ENSMUSG00000009356	3.24659	8.12602e-14	Lpo	lactoperoxidase [Source:MGI Symbol;Acc:MGI:1923363]
ENSMUSG00000018907	-4.07359	9.00235e-14	Alox12e	arachidonate lipoxygenase, epidermal [Source:MGI Symbol;Acc:MGI:1274790]
ENSMUSG00000050092	3.25937	1.63825e-13	Sprr2b	small proline-rich protein 2B [Source:MGI Symbol;Acc:MGI:1330352]
ENSMUSG00000050704	-2.80534	2.92342e-13	2310061N02Rik	RIKEN cDNA 2310061N02 gene [Source:MGI Symbol;Acc:MGI:1916911]
ENSMUSG00000047295	2.63876	4.79764e-13	Smgc	submandibular gland protein C [Source:MGI Symbol;Acc:MGI:1859618]
ENSMUSG00000019932	-3.27614	7.09953e-13	Kera	keratocan [Source:MGI Symbol;Acc:MGI:1202398]
ENSMUSG00000022066	-4.24427	9.42295e-13	Entpd4b	ectonucleoside triphosphate diphosphohydrolase 4B [Source:MGI Symbol;Acc:MGI:5435040]
ENSMUSG00000068078	-2.25467	9.42295e-13	2310034C09Rik	RIKEN cDNA 2310034C09 gene [Source:MGI Symbol;Acc:MGI:2152338]
ENSMUSG00000046259	2.96323	1.12544e-12	Sprr2h	small proline-rich protein 2H [Source:MGI Symbol;Acc:MGI:1330343]
ENSMUSG00000025172	2.38068	1.1343e-12	Ankrd2	ankyrin repeat domain 2 (stretch responsive muscle) [Source:MGI Symbol;Acc:MGI:1861447]
ENSMUSG00000047562	10	1.39723e-12	Mmp10	matrix metallopeptidase 10 [Source:MGI Symbol;Acc:MGI:97007]
ENSMUSG00000056293	-6.00047	1.81639e-12	Gsdmc2	gasdermin C2 [Source:MGI Symbol;Acc:MGI:2146102]
ENSMUSG00000063251	-10	3.41219e-12	Krtap4-1	keratin associated protein 4-1 [Source:MGI Symbol;Acc:MGI:3622079]
ENSMUSG00000014104	2.43017	3.73462e-12	Sval2	seminal vesicle antigen-like 2 [Source:MGI Symbol;Acc:MGI:1934254]
ENSMUSG00000062960	-2.11601	4.22079e-12	Kdr	kinase insert domain protein receptor [Source:MGI Symbol;Acc:MGI:96683]
ENSMUSG00000049809	-6.25548	4.79225e-12	Krtap9-3	keratin associated protein 9-3 [Source:MGI Symbol;Acc:MGI:1922836]
ENSMUSG00000020581	2.24998	5.46322e-12	Agr2	anterior gradient 2 [Source:MGI Symbol;Acc:MGI:1344405]
ENSMUSG00000028989	2.59278	7.50811e-12	Angptl7	angiopoietin-like 7 [Source:MGI Symbol;Acc:MGI:3605801]
ENSMUSG00000029361	-1.98457	7.50811e-12	Nos1	nitric oxide synthase 1, neuronal [Source:MGI Symbol;Acc:MGI:97360]
ENSMUSG00000064353	3.05961	8.50438e-12	mt-Td	mitochondrially encoded tRNA aspartic acid [Source:MGI Symbol;Acc:MGI:102489]
ENSMUSG00000048830	-3.44509	8.82011e-12	2310057N15Rik	RIKEN cDNA 2310057N15 gene [Source:MGI Symbol;Acc:MGI:1916946]
ENSMUSG00000068120	10	1.2396e-11	Gm10231	predicted pseudogene 10231 [Source:MGI Symbol;Acc:MGI:3704468]
ENSMUSG00000029379	4.9505	1.48716e-11	Cxcl3	chemokine (C-X-C motif) ligand 3 [Source:MGI Symbol;Acc:MGI:3037818]
ENSMUSG00000061988	3.02598	1.56888e-11	Rpl10a-ps2	ribosomal protein L10A, pseudogene 2 [Source:MGI Symbol;Acc:MGI:3646227]
ENSMUSG00000006546	3.95463	1.77524e-11	Cryba2	crystallin, beta A2 [Source:MGI Symbol;Acc:MGI:104336]
ENSMUSG00000032487	3.65323	2.25426e-11	Ptgs2	prostaglandin-endoperoxide synthase 2 [Source:MGI Symbol;Acc:MGI:97798]
ENSMUSG00000079342	3.74909	2.70046e-11	Lipo1	lipase, member O1 [Source:MGI Symbol;Acc:MGI:3647308]
ENSMUSG00000039384	-2.1934	2.83397e-11	Dusp10	dual specificity phosphatase 10 [Source:MGI Symbol;Acc:MGI:1927070]
ENSMUSG00000067614	-4.11411	3.24077e-11	Krt86	keratin 86 [Source:MGI Symbol;Acc:MGI:109362]
ENSMUSG00000026420	7.42035	3.40243e-11	Il24	interleukin 24 [Source:MGI Symbol;Acc:MGI:2135548]
ENSMUSG00000046203	3.13082	3.63267e-11	Sprr2g	small proline-rich protein 2G [Source:MGI Symbol;Acc:MGI:1330348]
ENSMUSG00000091712	-2.21329	3.63267e-11	Sec14l5	SEC14-like lipid binding 5 [Source:MGI Symbol;Acc:MGI:3616084]
ENSMUSG00000043485	-3.32971	3.76925e-11	Krt34	keratin 34 [Source:MGI Symbol;Acc:MGI:1309994]
ENSMUSG00000016327	-2.26787	3.81865e-11	Atp1b4	ATPase, (Na+)/K+ transporting, beta 4 polypeptide [Source:MGI Symbol;Acc:MGI:1915071]
ENSMUSG00000048142	2.80516	4.77044e-11	Nat8l	N-acetyltransferase 8-like [Source:MGI Symbol;Acc:MGI:2447776]
ENSMUSG00000064360	2.36417	4.98979e-11	mt-Nd3	mitochondrially encoded NADH dehydrogenase 3 [Source:MGI Symbol;Acc:MGI:102499]
ENSMUSG00000060756	-7.23338	5.80712e-11	Krtap2-4	keratin associated protein 2-4 [Source:MGI Symbol;Acc:MGI:1918703]
ENSMUSG00000024440	-3.06068	6.68639e-11	Pcdh12	protocadherin 12 [Source:MGI Symbol;Acc:MGI:1855700]
ENSMUSG00000045109	-10	7.26847e-11	Krtap4-7	keratin associated protein 4-7 [Source:MGI Symbol;Acc:MGI:1923694]
ENSMUSG00000106736	4.83928	7.38303e-11	Gm42573	predicted gene 42573 [Source:MGI Symbol;Acc:MGI:5662710]
ENSMUSG00000018339	2.08548	8.2249e-11	Gpx3	glutathione peroxidase 3 [Source:MGI Symbol;Acc:MGI:105102]
ENSMUSG00000022651	5.51957	8.50133e-11	Retnlg	resistin like gamma [Source:MGI Symbol;Acc:MGI:2667763]
ENSMUSG00000026043	-2.01264	1.03457e-10	Col3a1	collagen, type III, alpha 1 [Source:MGI Symbol;Acc:MGI:88453]
ENSMUSG00000045349	4.2815	1.40227e-10	Sh2d5	SH2 domain containing 5 [Source:MGI Symbol;Acc:MGI:2446215]
ENSMUSG00000047641	-2.13149	1.49729e-10	Krt87	keratin 87 [Source:MGI Symbol;Acc:MGI:3665486]
ENSMUSG00000055866	2.69277	1.69723e-10	Per2	period circadian clock 2 [Source:MGI Symbol;Acc:MGI:1195265]
ENSMUSG00000117545	-2.96722	1.94635e-10	Gm30794	predicted gene, 30794 [Source:MGI Symbol;Acc:MGI:5589953]
ENSMUSG00000027204	-1.89935	3.7225e-10	Fbn1	fibrillin 1 [Source:MGI Symbol;Acc:MGI:95489]
ENSMUSG00000050224	-2.08982	3.81601e-10	Krtap13	keratin associated protein 13 [Source:MGI Symbol;Acc:MGI:1330835]
ENSMUSG00000022026	2.64686	4.31917e-10	Olfm4	olfactomedin 4 [Source:MGI Symbol;Acc:MGI:2685142]
ENSMUSG00000056758	4.9113	5.23823e-10	Hmga2	high mobility group AT-hook 2 [Source:MGI Symbol;Acc:MGI:101761]
ENSMUSG00000061397	-2.29254	6.83158e-10	Krt79	keratin 79 [Source:MGI Symbol;Acc:MGI:2385030]
ENSMUSG00000042459	2.56266	8.6835e-10	Bpifa2	BPI fold containing family A, member 2 [Source:MGI Symbol;Acc:MGI:97787]
ENSMUSG00000042265	4.74714	9.7149e-10	Trem1	triggering receptor expressed on myeloid cells 1 [Source:MGI Symbol;Acc:MGI:1930005]
ENSMUSG00000032690	-2.59755	1.19386e-09	Oas2	2'-5' oligoadenylate synthetase 2 [Source:MGI Symbol;Acc:MGI:2180852]
ENSMUSG00000009580	2.31766	1.23052e-09	Odam	odontogenic, ameloblast asssociated [Source:MGI Symbol;Acc:MGI:1916842]
ENSMUSG00000048455	1.98659	1.25687e-09	Sprr1b	small proline-rich protein 1B [Source:MGI Symbol;Acc:MGI:106659]
ENSMUSG00000086056	4.53164	1.67651e-09	Gm4846	predicted gene 4846 [Source:MGI Symbol;Acc:MGI:3643319]
ENSMUSG00000074715	2.8609	1.71673e-09	Ccl28	chemokine (C-C motif) ligand 28 [Source:MGI Symbol;Acc:MGI:1861731]
ENSMUSG00000029304	2.40214	1.986e-09	Spp1	secreted phosphoprotein 1 [Source:MGI Symbol;Acc:MGI:98389]
ENSMUSG00000044021	2.0296	2.7749e-09	Muc19	mucin 19 [Source:MGI Symbol;Acc:MGI:2676278]
ENSMUSG00000062278	-6.03936	3.14825e-09	Gm11562	predicted gene 11562 [Source:MGI Symbol;Acc:MGI:3652059]
ENSMUSG00000030144	4.68774	3.20125e-09	Clec4d	C-type lectin domain family 4, member d [Source:MGI Symbol;Acc:MGI:1298389]
ENSMUSG00000031880	2.28622	3.20125e-09	Rrad	Ras-related associated with diabetes [Source:MGI Symbol;Acc:MGI:1930943]
ENSMUSG00000065947	2.0559	3.37558e-09	mt-Nd4l	mitochondrially encoded NADH dehydrogenase 4L [Source:MGI Symbol;Acc:MGI:102497]
ENSMUSG00000027737	2.03768	3.58814e-09	Slc7a11	solute carrier family 7 (cationic amino acid transporter, y+ system), member 11 [Source:MGI Symbol;Acc:MGI:1347355]
ENSMUSG00000052316	-2.8923	3.69515e-09	Lrrc15	leucine rich repeat containing 15 [Source:MGI Symbol;Acc:MGI:1921738]
ENSMUSG00000054215	2.18136	4.33679e-09	Sprr2k	small proline-rich protein 2K [Source:MGI Symbol;Acc:MGI:1330344]
ENSMUSG00000030142	5.21633	4.58259e-09	Clec4e	C-type lectin domain family 4, member e [Source:MGI Symbol;Acc:MGI:1861232]
ENSMUSG00000071547	2.26385	4.74663e-09	Nt5dc2	5'-nucleotidase domain containing 2 [Source:MGI Symbol;Acc:MGI:1917271]
ENSMUSG00000021509	2.48636	4.906e-09	Slc25a48	solute carrier family 25, member 48 [Source:MGI Symbol;Acc:MGI:2145373]
ENSMUSG00000071471	-5.99085	4.98837e-09	Krtap26-1	keratin associated protein 26-1 [Source:MGI Symbol;Acc:MGI:1916783]
ENSMUSG00000110631	2.41182	5.38803e-09	Gm42047	predicted gene, 42047 [Source:MGI Symbol;Acc:MGI:5624932]
ENSMUSG00000067615	-2.59698	6.0067e-09	Krt81	keratin 81 [Source:MGI Symbol;Acc:MGI:1928858]
ENSMUSG00000023078	3.41895	6.58388e-09	Cxcl13	chemokine (C-X-C motif) ligand 13 [Source:MGI Symbol;Acc:MGI:1888499]
ENSMUSG00000048981	-3.00423	6.97408e-09	Krt31	keratin 31 [Source:MGI Symbol;Acc:MGI:1309993]
ENSMUSG00000057674	-4.9167	8.43289e-09	Gm11938	predicted gene 11938 [Source:MGI Symbol;Acc:MGI:3651233]
ENSMUSG00000069718	-10	8.82461e-09	Gm11563	predicted gene 11563 [Source:MGI Symbol;Acc:MGI:3650330]
ENSMUSG00000046474	-6.98398	8.89576e-09	Krtap4-16	keratin associated protein 4-16 [Source:MGI Symbol;Acc:MGI:3651030]
ENSMUSG00000029380	4.95086	1.23364e-08	Cxcl1	chemokine (C-X-C motif) ligand 1 [Source:MGI Symbol;Acc:MGI:108068]
ENSMUSG00000050063	5.29809	1.25675e-08	Klk6	kallikrein related-peptidase 6 [Source:MGI Symbol;Acc:MGI:1343166]
ENSMUSG00000038550	3.50858	1.29104e-08	Ciart	circadian associated repressor of transcription [Source:MGI Symbol;Acc:MGI:2684975]
ENSMUSG00000068748	2.1369	1.39372e-08	Ptprz1	protein tyrosine phosphatase, receptor type Z, polypeptide 1 [Source:MGI Symbol;Acc:MGI:97816]
ENSMUSG00000100865	-1.7118	1.55294e-08	Gm9320	predicted gene 9320 [Source:MGI Symbol;Acc:MGI:3645000]
ENSMUSG00000004098	-1.95408	1.90355e-08	Col5a3	collagen, type V, alpha 3 [Source:MGI Symbol;Acc:MGI:1858212]
ENSMUSG00000071637	2.26913	2.24022e-08	Cebpd	CCAAT/enhancer binding protein (C/EBP), delta [Source:MGI Symbol;Acc:MGI:103573]
ENSMUSG00000026580	2.36345	3.02984e-08	Selp	selectin, platelet [Source:MGI Symbol;Acc:MGI:98280]
ENSMUSG00000054072	-2.19262	3.19444e-08	Iigp1	interferon inducible GTPase 1 [Source:MGI Symbol;Acc:MGI:1926259]
ENSMUSG00000034783	-4.81953	3.40257e-08	Cd207	CD207 antigen [Source:MGI Symbol;Acc:MGI:2180021]
ENSMUSG00000067613	-2.22165	4.00895e-08	Krt83	keratin 83 [Source:MGI Symbol;Acc:MGI:3690448]
ENSMUSG00000079363	-2.46253	4.4638e-08	Gbp4	guanylate binding protein 4 [Source:MGI Symbol;Acc:MGI:97072]
ENSMUSG00000030717	1.83681	6.05472e-08	Nupr1	nuclear protein transcription regulator 1 [Source:MGI Symbol;Acc:MGI:1891834]
ENSMUSG00000117123	2.57954	6.07086e-08	Gm49890	predicted gene, 49890 [Source:MGI Symbol;Acc:MGI:6270578]
ENSMUSG00000027925	2.52045	6.85908e-08	Sprr2j-ps	small proline-rich protein 2J, pseudogene [Source:MGI Symbol;Acc:MGI:1330345]
ENSMUSG00000006014	1.80288	7.32874e-08	Prg4	proteoglycan 4 (megakaryocyte stimulating factor, articular superficial zone protein) [Source:MGI Symbol;Acc:MGI:1891344]
ENSMUSG00000030123	-1.74873	7.69248e-08	Plxnd1	plexin D1 [Source:MGI Symbol;Acc:MGI:2154244]
ENSMUSG00000078668	-10	7.85687e-08	Gm11595	predicted gene 11595 [Source:MGI Symbol;Acc:MGI:3652308]
ENSMUSG00000089724	-5.69988	7.85687e-08	Krtap4-8	keratin associated protein 4-8 [Source:MGI Symbol;Acc:MGI:3652306]
ENSMUSG00000026308	-1.79481	9.03696e-08	Klhl30	kelch-like 30 [Source:MGI Symbol;Acc:MGI:1918038]
ENSMUSG00000032661	-2.77091	1.11777e-07	Oas3	2'-5' oligoadenylate synthetase 3 [Source:MGI Symbol;Acc:MGI:2180850]
ENSMUSG00000045551	10	1.19405e-07	Fpr1	formyl peptide receptor 1 [Source:MGI Symbol;Acc:MGI:107443]
ENSMUSG00000021750	2.6829	1.31911e-07	Fam107a	family with sequence similarity 107, member A [Source:MGI Symbol;Acc:MGI:3041256]
ENSMUSG00000078131	-10	1.31911e-07	Krtap1-3	keratin associated protein 1-3 [Source:MGI Symbol;Acc:MGI:3650443]
ENSMUSG00000029561	-1.84992	1.75546e-07	Oasl2	2'-5' oligoadenylate synthetase-like 2 [Source:MGI Symbol;Acc:MGI:1344390]
ENSMUSG00000022061	1.84806	1.86025e-07	Nkx3-1	NK3 homeobox 1 [Source:MGI Symbol;Acc:MGI:97352]
ENSMUSG00000013415	5.36581	2.06173e-07	Igf2bp1	insulin-like growth factor 2 mRNA binding protein 1 [Source:MGI Symbol;Acc:MGI:1890357]
ENSMUSG00000043472	1.80475	2.33622e-07	Lce3d	late cornified envelope 3D [Source:MGI Symbol;Acc:MGI:3642919]
ENSMUSG00000031167	1.72965	2.94059e-07	Rbm3	RNA binding motif (RNP1, RRM) protein 3 [Source:MGI Symbol;Acc:MGI:1099460]
ENSMUSG00000078157	-2.6021	2.96444e-07	4931440F15Rik	RIKEN cDNA 4931440F15 gene [Source:MGI Symbol;Acc:MGI:2441689]
ENSMUSG00000029762	2.03709	3.06835e-07	Akr1b8	aldo-keto reductase family 1, member B8 [Source:MGI Symbol;Acc:MGI:107673]
ENSMUSG00000030483	2.60284	3.16089e-07	Cyp2b10	cytochrome P450, family 2, subfamily b, polypeptide 10 [Source:MGI Symbol;Acc:MGI:88598]
ENSMUSG00000031765	1.6773	3.20759e-07	Mt1	metallothionein 1 [Source:MGI Symbol;Acc:MGI:97171]
ENSMUSG00000026473	1.80658	3.26774e-07	Glul	glutamate-ammonia ligase (glutamine synthetase) [Source:MGI Symbol;Acc:MGI:95739]
ENSMUSG00000037095	1.83893	3.34958e-07	Lrg1	leucine-rich alpha-2-glycoprotein 1 [Source:MGI Symbol;Acc:MGI:1924155]
ENSMUSG00000042436	-1.60344	3.34958e-07	Mfap4	microfibrillar-associated protein 4 [Source:MGI Symbol;Acc:MGI:1342276]
ENSMUSG00000094989	4.77662	3.83466e-07	Rpl9-ps4	ribosomal protein L9, pseudogene 4 [Source:MGI Symbol;Acc:MGI:3704410]
ENSMUSG00000075567	-10	3.89824e-07	Krtap1-4	keratin associated protein 1-4 [Source:MGI Symbol;Acc:MGI:3651229]
ENSMUSG00000076617	-2.28323	4.32613e-07	Ighm	immunoglobulin heavy constant mu [Source:MGI Symbol;Acc:MGI:96448]
ENSMUSG00000032177	-1.6399	5.18529e-07	Pde4a	phosphodiesterase 4A, cAMP specific [Source:MGI Symbol;Acc:MGI:99558]
ENSMUSG00000040488	-1.54143	5.4754e-07	Ltbp4	latent transforming growth factor beta binding protein 4 [Source:MGI Symbol;Acc:MGI:1321395]
ENSMUSG00000013611	-3.45658	6.15475e-07	Snx31	sorting nexin 31 [Source:MGI Symbol;Acc:MGI:1913946]
ENSMUSG00000079017	-1.68022	6.34795e-07	Ifi27l2a	interferon, alpha-inducible protein 27 like 2A [Source:MGI Symbol;Acc:MGI:1924183]
ENSMUSG00000117405	1.77158	6.37111e-07	Rpl19-ps7	ribosomal protein L19, pseudogene 7 [Source:MGI Symbol;Acc:MGI:3643382]
ENSMUSG00000024726	-1.58183	7.58015e-07	Carnmt1	carnosine N-methyltransferase 1 [Source:MGI Symbol;Acc:MGI:1914633]
ENSMUSG00000038201	-1.73516	7.58015e-07	Kcna7	potassium voltage-gated channel, shaker-related subfamily, member 7 [Source:MGI Symbol;Acc:MGI:96664]
ENSMUSG00000020108	1.77199	7.93323e-07	Ddit4	DNA-damage-inducible transcript 4 [Source:MGI Symbol;Acc:MGI:1921997]
ENSMUSG00000019990	-1.63299	7.94297e-07	Pde7b	phosphodiesterase 7B [Source:MGI Symbol;Acc:MGI:1352752]
ENSMUSG00000061808	10	8.40033e-07	Ttr	transthyretin [Source:MGI Symbol;Acc:MGI:98865]
ENSMUSG00000024215	1.94884	9.48078e-07	Spdef	SAM pointed domain containing ets transcription factor [Source:MGI Symbol;Acc:MGI:1353422]
ENSMUSG00000101236	10	9.49222e-07	Gm6750	predicted gene 6750 [Source:MGI Symbol;Acc:MGI:3779628]
ENSMUSG00000004939	-1.74338	9.76077e-07	Nmrk2	nicotinamide riboside kinase 2 [Source:MGI Symbol;Acc:MGI:1916814]
ENSMUSG00000028211	1.72779	9.82621e-07	Trp53inp1	transformation related protein 53 inducible nuclear protein 1 [Source:MGI Symbol;Acc:MGI:1926609]
ENSMUSG00000059657	10	9.82621e-07	Stfa2l1	stefin A2 like 1 [Source:MGI Symbol;Acc:MGI:3524944]
ENSMUSG00000036925	6.38244	1.00482e-06	Mucl2	mucin-like 2 [Source:MGI Symbol;Acc:MGI:98392]
ENSMUSG00000028037	-2.41029	1.12969e-06	Ifi44	interferon-induced protein 44 [Source:MGI Symbol;Acc:MGI:2443016]
ENSMUSG00000039775	2.05725	1.17861e-06	Defb3	defensin beta 3 [Source:MGI Symbol;Acc:MGI:1351612]
ENSMUSG00000026837	-1.58284	1.32225e-06	Col5a1	collagen, type V, alpha 1 [Source:MGI Symbol;Acc:MGI:88457]
ENSMUSG00000001506	-1.51424	1.58706e-06	Col1a1	collagen, type I, alpha 1 [Source:MGI Symbol;Acc:MGI:88467]
ENSMUSG00000069717	-10	1.60105e-06	Gm11568	predicted gene 11568 [Source:MGI Symbol;Acc:MGI:3650331]
ENSMUSG00000075566	-10	1.60105e-06	Krtap4-6	keratin associated protein 4-6 [Source:MGI Symbol;Acc:MGI:1916018]
ENSMUSG00000058725	-10	1.60456e-06	Gm11937	predicted gene 11937 [Source:MGI Symbol;Acc:MGI:3651231]
ENSMUSG00000021200	-1.48783	1.63731e-06	Asb2	ankyrin repeat and SOCS box-containing 2 [Source:MGI Symbol;Acc:MGI:1929743]
ENSMUSG00000059824	1.83949	1.73086e-06	Dbp	D site albumin promoter binding protein [Source:MGI Symbol;Acc:MGI:94866]
ENSMUSG00000019278	1.78482	1.85111e-06	Dpep1	dipeptidase 1 [Source:MGI Symbol;Acc:MGI:94917]
ENSMUSG00000079597	10	1.92792e-06	Cstdc4	cystatin domain containing 4 [Source:MGI Symbol;Acc:MGI:3645124]
ENSMUSG00000090093	-2.77737	1.92792e-06	Gm14399	predicted gene 14399 [Source:MGI Symbol;Acc:MGI:3650082]
ENSMUSG00000027254	-1.58704	1.97341e-06	Map1a	microtubule-associated protein 1 A [Source:MGI Symbol;Acc:MGI:1306776]
ENSMUSG00000049303	2.80879	2.10702e-06	Syt12	synaptotagmin XII [Source:MGI Symbol;Acc:MGI:2159601]
ENSMUSG00000021903	1.68637	2.20777e-06	Galnt15	polypeptide N-acetylgalactosaminyltransferase 15 [Source:MGI Symbol;Acc:MGI:1926004]
ENSMUSG00000069792	2.52677	2.48295e-06	Wfdc17	WAP four-disulfide core domain 17 [Source:MGI Symbol;Acc:MGI:3649773]
ENSMUSG00000027481	1.72218	2.63081e-06	Bpifb2	BPI fold containing family B, member 2 [Source:MGI Symbol;Acc:MGI:1913807]
ENSMUSG00000059606	1.71981	2.6767e-06	Rnase2b	ribonuclease, RNase A family, 2B (liver, eosinophil-derived neurotoxin) [Source:MGI Symbol;Acc:MGI:1858598]
ENSMUSG00000022548	1.58614	2.73923e-06	Apod	apolipoprotein D [Source:MGI Symbol;Acc:MGI:88056]
ENSMUSG00000028972	2.31339	2.90385e-06	Car6	carbonic anhydrase 6 [Source:MGI Symbol;Acc:MGI:1333786]
ENSMUSG00000025746	5.35746	2.93034e-06	Il6	interleukin 6 [Source:MGI Symbol;Acc:MGI:96559]
ENSMUSG00000064165	-3.67467	3.09731e-06	Krt39	keratin 39 [Source:MGI Symbol;Acc:MGI:3588208]
ENSMUSG00000048416	-1.46019	3.36833e-06	Mlf1	myeloid leukemia factor 1 [Source:MGI Symbol;Acc:MGI:1341819]
ENSMUSG00000027435	-1.55978	3.59897e-06	Cd93	CD93 antigen [Source:MGI Symbol;Acc:MGI:106664]
ENSMUSG00000037280	1.64964	3.60842e-06	Galnt6	polypeptide N-acetylgalactosaminyltransferase 6 [Source:MGI Symbol;Acc:MGI:1891640]
ENSMUSG00000038539	-1.43418	3.67184e-06	Atf5	activating transcription factor 5 [Source:MGI Symbol;Acc:MGI:2141857]
ENSMUSG00000071042	-1.56262	3.83181e-06	Rasgrp3	RAS, guanyl releasing protein 3 [Source:MGI Symbol;Acc:MGI:3028579]
ENSMUSG00000020684	2.37914	4.20958e-06	Rasl10b	RAS-like, family 10, member B [Source:MGI Symbol;Acc:MGI:2685575]
ENSMUSG00000064246	2.06839	4.78786e-06	Chil1	chitinase-like 1 [Source:MGI Symbol;Acc:MGI:1340899]
ENSMUSG00000024028	1.56604	4.81401e-06	Tff2	trefoil factor 2 (spasmolytic protein 1) [Source:MGI Symbol;Acc:MGI:1306805]
ENSMUSG00000018211	2.15251	5.08374e-06	Wfdc15b	WAP four-disulfide core domain 15B [Source:MGI Symbol;Acc:MGI:2445041]
ENSMUSG00000035963	4.8395	5.22092e-06	Odf3l2	outer dense fiber of sperm tails 3-like 2 [Source:MGI Symbol;Acc:MGI:2686003]
ENSMUSG00000109635	-3.53073	5.22092e-06	Gm45670	predicted gene 45670 [Source:MGI Symbol;Acc:MGI:5791506]
ENSMUSG00000020241	-1.46114	5.23141e-06	Col6a2	collagen, type VI, alpha 2 [Source:MGI Symbol;Acc:MGI:88460]
ENSMUSG00000021148	3.03688	5.75596e-06	Gm9745	predicted gene 9745 [Source:MGI Symbol;Acc:MGI:3704398]
ENSMUSG00000109754	-4.52014	6.55293e-06	Gm39214	predicted gene, 39214 [Source:MGI Symbol;Acc:MGI:5622099]
ENSMUSG00000061540	10	6.75178e-06	Orm2	orosomucoid 2 [Source:MGI Symbol;Acc:MGI:97444]
ENSMUSG00000092397	-3.87472	6.75178e-06	C130080G10Rik	RIKEN cDNA C130080G10 gene [Source:MGI Symbol;Acc:MGI:4844008]
ENSMUSG00000007907	2.49927	7.70217e-06	Cabs1	calcium binding protein, spermatid specific 1 [Source:MGI Symbol;Acc:MGI:1918227]
ENSMUSG00000058755	3.92595	7.70668e-06	Osm	oncostatin M [Source:MGI Symbol;Acc:MGI:104749]
ENSMUSG00000030089	-1.46742	7.72411e-06	Slc41a3	solute carrier family 41, member 3 [Source:MGI Symbol;Acc:MGI:1918949]
ENSMUSG00000101389	2.81599	7.74354e-06	Ms4a4a	membrane-spanning 4-domains, subfamily A, member 4A [Source:MGI Symbol;Acc:MGI:3643932]
ENSMUSG00000055320	-1.40006	8.54831e-06	Tead1	TEA domain family member 1 [Source:MGI Symbol;Acc:MGI:101876]
ENSMUSG00000031722	1.78325	9.1642e-06	Hp	haptoglobin [Source:MGI Symbol;Acc:MGI:96211]
ENSMUSG00000021263	2.4743	9.35121e-06	Degs2	delta(4)-desaturase, sphingolipid 2 [Source:MGI Symbol;Acc:MGI:1917309]
ENSMUSG00000078262	-10	9.57089e-06	Krtap4-9	keratin associated protein 4-9 [Source:MGI Symbol;Acc:MGI:3652060]
ENSMUSG00000057465	4.35021	1.10601e-05	Saa2	serum amyloid A 2 [Source:MGI Symbol;Acc:MGI:98222]
ENSMUSG00000047735	-1.64667	1.12896e-05	Samd9l	sterile alpha motif domain containing 9-like [Source:MGI Symbol;Acc:MGI:1343184]
ENSMUSG00000037411	2.04611	1.1811e-05	Serpine1	serine (or cysteine) peptidase inhibitor, clade E, member 1 [Source:MGI Symbol;Acc:MGI:97608]
ENSMUSG00000005373	-1.54511	1.27826e-05	Mlxipl	MLX interacting protein-like [Source:MGI Symbol;Acc:MGI:1927999]
ENSMUSG00000034205	-1.65122	1.36462e-05	Loxl2	lysyl oxidase-like 2 [Source:MGI Symbol;Acc:MGI:2137913]
ENSMUSG00000040675	2.46167	1.40877e-05	Mthfd1l	methylenetetrahydrofolate dehydrogenase (NADP+ dependent) 1-like [Source:MGI Symbol;Acc:MGI:1924836]
ENSMUSG00000022094	1.56729	1.54241e-05	Slc39a14	solute carrier family 39 (zinc transporter), member 14 [Source:MGI Symbol;Acc:MGI:2384851]
ENSMUSG00000027408	2.20688	1.57671e-05	Cpxm1	carboxypeptidase X 1 (M14 family) [Source:MGI Symbol;Acc:MGI:1934569]
ENSMUSG00000055632	-1.50122	1.59287e-05	Hmcn2	hemicentin 2 [Source:MGI Symbol;Acc:MGI:2677838]
ENSMUSG00000090225	-10	1.83384e-05	Gm11559	predicted gene 11559 [Source:MGI Symbol;Acc:MGI:3652067]
ENSMUSG00000116872	10	1.83384e-05	Gm6815	predicted gene 6815 [Source:MGI Symbol;Acc:MGI:3648348]
ENSMUSG00000026888	-1.37083	1.8986e-05	Grb14	growth factor receptor bound protein 14 [Source:MGI Symbol;Acc:MGI:1355324]
ENSMUSG00000007457	2.05257	1.95496e-05	2310003L06Rik	RIKEN cDNA 2310003L06 gene [Source:MGI Symbol;Acc:MGI:1921498]
ENSMUSG00000076441	1.50244	1.95496e-05	Ass1	argininosuccinate synthetase 1 [Source:MGI Symbol;Acc:MGI:88090]
ENSMUSG00000028378	1.48731	1.98371e-05	Ptgr1	prostaglandin reductase 1 [Source:MGI Symbol;Acc:MGI:1914353]
ENSMUSG00000089781	-3.90366	1.99337e-05	Gm15756	predicted gene 15756 [Source:MGI Symbol;Acc:MGI:3783199]
ENSMUSG00000112673	1.48596	2.20641e-05	Gm7413	predicted gene 7413 [Source:MGI Symbol;Acc:MGI:3644069]
ENSMUSG00000048992	2.13289	2.34675e-05	Prss32	protease, serine 32 [Source:MGI Symbol;Acc:MGI:1917064]
ENSMUSG00000057417	1.50788	2.46063e-05	Dcpp3	demilune cell and parotid protein 3 [Source:MGI Symbol;Acc:MGI:3646420]
ENSMUSG00000104699	3.70171	2.46544e-05	Rps4x-ps	Rps4x retrotransposed pseudogene [Source:MGI Symbol;Acc:MGI:3644569]
ENSMUSG00000028859	2.67766	2.57551e-05	Csf3r	colony stimulating factor 3 receptor (granulocyte) [Source:MGI Symbol;Acc:MGI:1339755]
ENSMUSG00000030711	1.72863	2.65926e-05	Sult1a1	sulfotransferase family 1A, phenol-preferring, member 1 [Source:MGI Symbol;Acc:MGI:102896]
ENSMUSG00000026610	-1.43072	2.7234e-05	Esrrg	estrogen-related receptor gamma [Source:MGI Symbol;Acc:MGI:1347056]
ENSMUSG00000042845	1.44812	2.76651e-05	Wfdc12	WAP four-disulfide core domain 12 [Source:MGI Symbol;Acc:MGI:2183434]
ENSMUSG00000074280	1.58063	2.78363e-05	Gm6166	predicted gene 6166 [Source:MGI Symbol;Acc:MGI:3645893]
ENSMUSG00000014846	-1.36253	3.08396e-05	Tppp3	tubulin polymerization-promoting protein family member 3 [Source:MGI Symbol;Acc:MGI:1915221]
ENSMUSG00000074183	2.00654	3.17234e-05	Gsta1	glutathione S-transferase, alpha 1 (Ya) [Source:MGI Symbol;Acc:MGI:1095417]
ENSMUSG00000032908	1.48121	3.46412e-05	Sgpp2	sphingosine-1-phosphate phosphotase 2 [Source:MGI Symbol;Acc:MGI:3589109]
ENSMUSG00000055116	-1.46424	3.47767e-05	Arntl	aryl hydrocarbon receptor nuclear translocator-like [Source:MGI Symbol;Acc:MGI:1096381]
ENSMUSG00000047798	4.19749	3.48978e-05	Cd300lf	CD300 molecule like family member F [Source:MGI Symbol;Acc:MGI:2442359]
ENSMUSG00000029378	2.57109	3.62433e-05	Areg	amphiregulin [Source:MGI Symbol;Acc:MGI:88068]
ENSMUSG00000050556	-1.51749	3.62433e-05	Kcnb1	potassium voltage gated channel, Shab-related subfamily, member 1 [Source:MGI Symbol;Acc:MGI:96666]
ENSMUSG00000001131	2.229	3.68053e-05	Timp1	tissue inhibitor of metalloproteinase 1 [Source:MGI Symbol;Acc:MGI:98752]
ENSMUSG00000029675	-1.40072	3.79335e-05	Eln	elastin [Source:MGI Symbol;Acc:MGI:95317]
ENSMUSG00000103292	-3.66586	4.14911e-05	Gm35048	predicted gene, 35048 [Source:MGI Symbol;Acc:MGI:5594207]
ENSMUSG00000078486	-1.3279	4.15795e-05	Perm1	PPARGC1 and ESRR induced regulator, muscle 1 [Source:MGI Symbol;Acc:MGI:1921433]
ENSMUSG00000081885	5.77621	4.25343e-05	Gm13231	predicted gene 13231 [Source:MGI Symbol;Acc:MGI:3649243]
ENSMUSG00000000982	3.76035	4.3558e-05	Ccl3	chemokine (C-C motif) ligand 3 [Source:MGI Symbol;Acc:MGI:98260]
ENSMUSG00000068008	2.33378	4.39288e-05	Bpifb3	BPI fold containing family B, member 3 [Source:MGI Symbol;Acc:MGI:2675077]
ENSMUSG00000025431	1.48205	4.42052e-05	Crisp1	cysteine-rich secretory protein 1 [Source:MGI Symbol;Acc:MGI:102553]
ENSMUSG00000025610	-1.81765	4.55543e-05	Map3k7cl	Map3k7 C-terminal like [Source:MGI Symbol;Acc:MGI:2446584]
ENSMUSG00000086436	10	5.27685e-05	Gm13690	predicted gene 13690 [Source:MGI Symbol;Acc:MGI:3652065]
ENSMUSG00000029491	4.62392	5.27731e-05	Pde6b	phosphodiesterase 6B, cGMP, rod receptor, beta polypeptide [Source:MGI Symbol;Acc:MGI:97525]
ENSMUSG00000044086	-1.30998	5.3786e-05	Lmod3	leiomodin 3 (fetal) [Source:MGI Symbol;Acc:MGI:2444169]
ENSMUSG00000046818	-1.30965	5.66475e-05	Ddit4l	DNA-damage-inducible transcript 4-like [Source:MGI Symbol;Acc:MGI:1920534]
ENSMUSG00000056271	1.65227	5.66475e-05	Lman1l	lectin, mannose-binding 1 like [Source:MGI Symbol;Acc:MGI:2667537]
ENSMUSG00000040253	-1.84834	5.80862e-05	Gbp7	guanylate binding protein 7 [Source:MGI Symbol;Acc:MGI:2444421]
ENSMUSG00000028699	1.70825	6.09563e-05	Tspan1	tetraspanin 1 [Source:MGI Symbol;Acc:MGI:1914055]
ENSMUSG00000116879	-1.97407	6.09781e-05	Gm49794	predicted gene, 49794 [Source:MGI Symbol;Acc:MGI:6215323]
ENSMUSG00000056481	-1.50699	6.25952e-05	Cd248	CD248 antigen, endosialin [Source:MGI Symbol;Acc:MGI:1917695]
ENSMUSG00000043631	-1.42801	6.3947e-05	Ecm2	extracellular matrix protein 2, female organ and adipocyte specific [Source:MGI Symbol;Acc:MGI:3039578]
ENSMUSG00000023150	-1.42167	6.3986e-05	Ivns1abp	influenza virus NS1A binding protein [Source:MGI Symbol;Acc:MGI:2152389]
ENSMUSG00000044649	-10	6.70748e-05	Krtap4-2	keratin associated protein 4-2 [Source:MGI Symbol;Acc:MGI:1915923]
ENSMUSG00000074207	1.54724	6.7288e-05	Adh1	alcohol dehydrogenase 1 (class I) [Source:MGI Symbol;Acc:MGI:87921]
ENSMUSG00000075224	-2.64912	7.08411e-05	Lrrc55	leucine rich repeat containing 55 [Source:MGI Symbol;Acc:MGI:2685197]
ENSMUSG00000054978	-1.59882	7.15871e-05	Kbtbd13	kelch repeat and BTB (POZ) domain containing 13 [Source:MGI Symbol;Acc:MGI:1921742]
ENSMUSG00000030413	1.4897	7.64359e-05	Pglyrp1	peptidoglycan recognition protein 1 [Source:MGI Symbol;Acc:MGI:1345092]
ENSMUSG00000053916	10	7.64359e-05	Nanp	N-acetylneuraminic acid phosphatase [Source:MGI Symbol;Acc:MGI:1914561]
ENSMUSG00000048776	2.07514	8.01929e-05	Pthlh	parathyroid hormone-like peptide [Source:MGI Symbol;Acc:MGI:97800]
ENSMUSG00000027360	2.49009	8.04024e-05	Hdc	histidine decarboxylase [Source:MGI Symbol;Acc:MGI:96062]
ENSMUSG00000025780	-1.43617	8.1817e-05	Itih5	inter-alpha (globulin) inhibitor H5 [Source:MGI Symbol;Acc:MGI:1925751]
ENSMUSG00000018930	4.04002	8.59531e-05	Ccl4	chemokine (C-C motif) ligand 4 [Source:MGI Symbol;Acc:MGI:98261]
ENSMUSG00000022371	-1.37131	8.75689e-05	Col14a1	collagen, type XIV, alpha 1 [Source:MGI Symbol;Acc:MGI:1341272]
ENSMUSG00000031762	1.36078	8.79743e-05	Mt2	metallothionein 2 [Source:MGI Symbol;Acc:MGI:97172]
ENSMUSG00000021057	-2.76925	9.12223e-05	Akap5	A kinase (PRKA) anchor protein 5 [Source:MGI Symbol;Acc:MGI:2685104]
ENSMUSG00000049382	1.43069	9.12223e-05	Krt8	keratin 8 [Source:MGI Symbol;Acc:MGI:96705]
ENSMUSG00000078921	-2.71332	9.12223e-05	Tgtp2	T cell specific GTPase 2 [Source:MGI Symbol;Acc:MGI:3710083]
ENSMUSG00000028003	2.63418	9.52874e-05	Lrat	lecithin-retinol acyltransferase (phosphatidylcholine-retinol-O-acyltransferase) [Source:MGI Symbol;Acc:MGI:1891259]
ENSMUSG00000080205	10	9.6491e-05	Gm15526	predicted gene 15526 [Source:MGI Symbol;Acc:MGI:3782973]
ENSMUSG00000082100	1.73212	9.91041e-05	Glns-ps1	glutamine synthetase pseudogene 1 [Source:MGI Symbol;Acc:MGI:95740]
ENSMUSG00000039997	-1.72591	0.000100302	Ifi203	interferon activated gene 203 [Source:MGI Symbol;Acc:MGI:96428]
ENSMUSG00000005800	3.4722	0.000101165	Mmp8	matrix metallopeptidase 8 [Source:MGI Symbol;Acc:MGI:1202395]
ENSMUSG00000023951	-1.27773	0.000101874	Vegfa	vascular endothelial growth factor A [Source:MGI Symbol;Acc:MGI:103178]
ENSMUSG00000105987	1.36253	0.000105436	AI506816	expressed sequence AI506816 [Source:MGI Symbol;Acc:MGI:2140929]
ENSMUSG00000024247	-1.45954	0.000105586	Pkdcc	protein kinase domain containing, cytoplasmic [Source:MGI Symbol;Acc:MGI:2147077]
ENSMUSG00000054404	-1.40129	0.000105586	Slfn5	schlafen 5 [Source:MGI Symbol;Acc:MGI:1329004]
ENSMUSG00000030954	1.43679	0.00010707	Gp2	glycoprotein 2 (zymogen granule membrane) [Source:MGI Symbol;Acc:MGI:1914383]
ENSMUSG00000035279	-1.65683	0.00010707	Ssc5d	scavenger receptor cysteine rich family, 5 domains [Source:MGI Symbol;Acc:MGI:3606211]
ENSMUSG00000111709	1.85826	0.00010707	Gm3776	predicted gene 3776 [Source:MGI Symbol;Acc:MGI:3826440]
ENSMUSG00000024529	1.6908	0.000112241	Lox	lysyl oxidase [Source:MGI Symbol;Acc:MGI:96817]
ENSMUSG00000069516	1.3966	0.000114864	Lyz2	lysozyme 2 [Source:MGI Symbol;Acc:MGI:96897]
ENSMUSG00000042254	-1.27449	0.000124193	Cilp	cartilage intermediate layer protein, nucleotide pyrophosphohydrolase [Source:MGI Symbol;Acc:MGI:2444507]
ENSMUSG00000028364	1.37079	0.000124302	Tnc	tenascin C [Source:MGI Symbol;Acc:MGI:101922]
ENSMUSG00000014198	-1.78942	0.000130874	Zfp385c	zinc finger protein 385C [Source:MGI Symbol;Acc:MGI:3608347]
ENSMUSG00000046834	2.04079	0.000134392	Krt1	keratin 1 [Source:MGI Symbol;Acc:MGI:96698]
ENSMUSG00000024617	-1.31425	0.000137246	Camk2a	calcium/calmodulin-dependent protein kinase II alpha [Source:MGI Symbol;Acc:MGI:88256]
ENSMUSG00000031637	-1.91943	0.000137246	Lrp2bp	Lrp2 binding protein [Source:MGI Symbol;Acc:MGI:1914870]
ENSMUSG00000038067	4.74464	0.00015753	Csf3	colony stimulating factor 3 (granulocyte) [Source:MGI Symbol;Acc:MGI:1339751]
ENSMUSG00000046223	2.32758	0.00015959	Plaur	plasminogen activator, urokinase receptor [Source:MGI Symbol;Acc:MGI:97612]
ENSMUSG00000073409	-1.9629	0.00015959	H2-Q6	histocompatibility 2, Q region locus 6 [Source:MGI Symbol;Acc:MGI:95935]
ENSMUSG00000022044	-2.45452	0.000162186	Stmn4	stathmin-like 4 [Source:MGI Symbol;Acc:MGI:1931224]
ENSMUSG00000087410	-1.34829	0.000167853	2310065F04Rik	RIKEN cDNA 2310065F04 gene [Source:MGI Symbol;Acc:MGI:1921434]
ENSMUSG00000055980	-1.36757	0.000172252	Irs1	insulin receptor substrate 1 [Source:MGI Symbol;Acc:MGI:99454]
ENSMUSG00000028957	1.57675	0.000177709	Per3	period circadian clock 3 [Source:MGI Symbol;Acc:MGI:1277134]
ENSMUSG00000031111	-1.67116	0.000178799	Igsf1	immunoglobulin superfamily, member 1 [Source:MGI Symbol;Acc:MGI:2147913]
ENSMUSG00000047146	-2.54026	0.000180946	Tet1	tet methylcytosine dioxygenase 1 [Source:MGI Symbol;Acc:MGI:1098693]
ENSMUSG00000026173	-1.58842	0.000181618	Plcd4	phospholipase C, delta 4 [Source:MGI Symbol;Acc:MGI:107469]
ENSMUSG00000085183	10	0.000199093	Wincr1	WNT induced non-coding RNA 1 [Source:MGI Symbol;Acc:MGI:3649757]
ENSMUSG00000091523	4.80475	0.000209774	AU040972	expressed sequence AU040972 [Source:MGI Symbol;Acc:MGI:2144426]
ENSMUSG00000056270	-1.73339	0.000215375	Prr9	proline rich 9 [Source:MGI Symbol;Acc:MGI:1925680]
ENSMUSG00000047564	-1.3449	0.000220312	Krtap3-1	keratin associated protein 3-1 [Source:MGI Symbol;Acc:MGI:1916723]
ENSMUSG00000095419	1.5579	0.000227804	Gm14328	predicted gene 14328 [Source:MGI Symbol;Acc:MGI:3651951]
ENSMUSG00000094076	-4.08763	0.000236355	Gm4767	predicted gene 4767 [Source:MGI Symbol;Acc:MGI:3644409]
ENSMUSG00000028268	-1.58721	0.000236836	Gbp3	guanylate binding protein 3 [Source:MGI Symbol;Acc:MGI:1926263]
ENSMUSG00000002274	-1.53155	0.000242118	Metrn	meteorin, glial cell differentiation regulator [Source:MGI Symbol;Acc:MGI:1917333]
ENSMUSG00000048126	-1.35683	0.000243763	Col6a3	collagen, type VI, alpha 3 [Source:MGI Symbol;Acc:MGI:88461]
ENSMUSG00000023289	5.49649	0.000245183	Sva	seminal vesicle antigen [Source:MGI Symbol;Acc:MGI:102785]
ENSMUSG00000045331	-1.43713	0.000246259	2310079G19Rik	RIKEN cDNA 2310079G19 gene [Source:MGI Symbol;Acc:MGI:1916949]
ENSMUSG00000058975	-1.23368	0.000270186	Kcnc1	potassium voltage gated channel, Shaw-related subfamily, member 1 [Source:MGI Symbol;Acc:MGI:96667]
ENSMUSG00000076498	2.56838	0.000270186	Trbc2	T cell receptor beta, constant 2 [Source:MGI Symbol;Acc:MGI:4835227]
ENSMUSG00000037206	-1.29144	0.000272718	Islr	immunoglobulin superfamily containing leucine-rich repeat [Source:MGI Symbol;Acc:MGI:1349645]
ENSMUSG00000034459	-1.54847	0.000277825	Ifit1	interferon-induced protein with tetratricopeptide repeats 1 [Source:MGI Symbol;Acc:MGI:99450]
ENSMUSG00000023723	-3.42977	0.00027863	Mrps23	mitochondrial ribosomal protein S23 [Source:MGI Symbol;Acc:MGI:1928138]
ENSMUSG00000118221	-1.60561	0.000290011	Gm50194	predicted gene, 50194 [Source:MGI Symbol;Acc:MGI:6302970]
ENSMUSG00000028427	-1.72495	0.00030969	Aqp7	aquaporin 7 [Source:MGI Symbol;Acc:MGI:1314647]
ENSMUSG00000045667	-1.22689	0.000322914	Smtnl2	smoothelin-like 2 [Source:MGI Symbol;Acc:MGI:2442764]
ENSMUSG00000105504	-2.03988	0.000339443	Gbp5	guanylate binding protein 5 [Source:MGI Symbol;Acc:MGI:2429943]
ENSMUSG00000111829	-2.77529	0.000360711	Gm47475	predicted gene, 47475 [Source:MGI Symbol;Acc:MGI:6096446]
ENSMUSG00000023328	-1.30861	0.000360766	Ache	acetylcholinesterase [Source:MGI Symbol;Acc:MGI:87876]
ENSMUSG00000068874	1.27979	0.000378374	Selenbp1	selenium binding protein 1 [Source:MGI Symbol;Acc:MGI:96825]
ENSMUSG00000020641	-1.58373	0.000379663	Rsad2	radical S-adenosyl methionine domain containing 2 [Source:MGI Symbol;Acc:MGI:1929628]
ENSMUSG00000026085	-1.12124	0.000381742	Lyg1	lysozyme G-like 1 [Source:MGI Symbol;Acc:MGI:1916791]
ENSMUSG00000042155	-1.25321	0.00038349	Klhl23	kelch-like 23 [Source:MGI Symbol;Acc:MGI:2683536]
ENSMUSG00000031659	-1.54199	0.000395982	Adcy7	adenylate cyclase 7 [Source:MGI Symbol;Acc:MGI:102891]
ENSMUSG00000106373	-4.3814	0.000400403	Gm6522	predicted gene 6522 [Source:MGI Symbol;Acc:MGI:3648401]
ENSMUSG00000028763	-1.19491	0.000403206	Hspg2	perlecan (heparan sulfate proteoglycan 2) [Source:MGI Symbol;Acc:MGI:96257]
ENSMUSG00000024610	-1.21251	0.00041048	Cd74	CD74 antigen (invariant polypeptide of major histocompatibility complex, class II antigen-associated) [Source:MGI Symbol;Acc:MGI:96534]
ENSMUSG00000040950	-1.77232	0.000422485	Mgl2	macrophage galactose N-acetyl-galactosamine specific lectin 2 [Source:MGI Symbol;Acc:MGI:2385729]
ENSMUSG00000097484	-3.28921	0.000422485	Gm26807	predicted gene, 26807 [Source:MGI Symbol;Acc:MGI:5477301]
ENSMUSG00000005410	1.53125	0.00042633	Mcm5	minichromosome maintenance complex component 5 [Source:MGI Symbol;Acc:MGI:103197]
ENSMUSG00000079186	-5.59648	0.000438277	Gzmc	granzyme C [Source:MGI Symbol;Acc:MGI:109256]
ENSMUSG00000015443	-2.65904	0.000448995	Gzmn	granzyme N [Source:MGI Symbol;Acc:MGI:2675494]
ENSMUSG00000043439	2.43376	0.000448995	Epop	elongin BC and polycomb repressive complex 2 associated protein [Source:MGI Symbol;Acc:MGI:2143991]
ENSMUSG00000034353	-1.27298	0.000460773	Ramp1	receptor (calcitonin) activity modifying protein 1 [Source:MGI Symbol;Acc:MGI:1858418]
ENSMUSG00000029298	-1.53388	0.000461741	Gbp9	guanylate-binding protein 9 [Source:MGI Symbol;Acc:MGI:3605620]
ENSMUSG00000050014	-2.23589	0.000461978	Apol10b	apolipoprotein L 10B [Source:MGI Symbol;Acc:MGI:3043522]
ENSMUSG00000085965	-3.39868	0.000461978	2310016D23Rik	RIKEN cDNA 2310016D23 gene [Source:MGI Symbol;Acc:MGI:1923693]
ENSMUSG00000086503	-1.29725	0.000461978	Xist	inactive X specific transcripts [Source:MGI Symbol;Acc:MGI:98974]
ENSMUSG00000092358	1.98242	0.000466305	Gm20430	predicted gene 20430 [Source:MGI Symbol;Acc:MGI:5141895]
ENSMUSG00000031133	-1.26174	0.000470458	Arhgef6	Rac/Cdc42 guanine nucleotide exchange factor (GEF) 6 [Source:MGI Symbol;Acc:MGI:1920591]
ENSMUSG00000048013	-1.47859	0.000485955	Krt35	keratin 35 [Source:MGI Symbol;Acc:MGI:1858899]
ENSMUSG00000038594	1.27291	0.00050754	Cep85l	centrosomal protein 85-like [Source:MGI Symbol;Acc:MGI:3642684]
ENSMUSG00000081650	-4.80049	0.000507961	Gm16181	predicted gene 16181 [Source:MGI Symbol;Acc:MGI:3802038]
ENSMUSG00000026479	1.25915	0.000515729	Lamc2	laminin, gamma 2 [Source:MGI Symbol;Acc:MGI:99913]
ENSMUSG00000036390	1.28901	0.00052681	Gadd45a	growth arrest and DNA-damage-inducible 45 alpha [Source:MGI Symbol;Acc:MGI:107799]
ENSMUSG00000004698	-1.54954	0.000531774	Hdac9	histone deacetylase 9 [Source:MGI Symbol;Acc:MGI:1931221]
ENSMUSG00000079451	1.5591	0.00056146	Tmprss11g	transmembrane protease, serine 11g [Source:MGI Symbol;Acc:MGI:2444058]
ENSMUSG00000013539	3.61556	0.000582813	Tango2	transport and golgi organization 2 [Source:MGI Symbol;Acc:MGI:101825]
ENSMUSG00000032548	1.32701	0.000582813	Slco2a1	solute carrier organic anion transporter family, member 2a1 [Source:MGI Symbol;Acc:MGI:1346021]
ENSMUSG00000003477	1.26502	0.000591383	Inmt	indolethylamine N-methyltransferase [Source:MGI Symbol;Acc:MGI:102963]
ENSMUSG00000022594	-1.15563	0.000591383	Lynx1	Ly6/neurotoxin 1 [Source:MGI Symbol;Acc:MGI:1345180]
ENSMUSG00000096054	-1.19265	0.000592461	Syne1	spectrin repeat containing, nuclear envelope 1 [Source:MGI Symbol;Acc:MGI:1927152]
ENSMUSG00000037904	1.2926	0.000606457	Ankrd9	ankyrin repeat domain 9 [Source:MGI Symbol;Acc:MGI:1921501]
ENSMUSG00000056069	1.56084	0.000606457	Otulinl	OTU deubiquitinase with linear linkage specificity like [Source:MGI Symbol;Acc:MGI:2687281]
ENSMUSG00000023043	1.28524	0.000614457	Krt18	keratin 18 [Source:MGI Symbol;Acc:MGI:96692]
ENSMUSG00000021508	1.39109	0.000618617	Cxcl14	chemokine (C-X-C motif) ligand 14 [Source:MGI Symbol;Acc:MGI:1888514]
ENSMUSG00000038204	-1.19882	0.000639733	Asb10	ankyrin repeat and SOCS box-containing 10 [Source:MGI Symbol;Acc:MGI:2152836]
ENSMUSG00000000983	1.49461	0.00066057	Wfdc18	WAP four-disulfide core domain 18 [Source:MGI Symbol;Acc:MGI:107506]
ENSMUSG00000043230	-3.07601	0.000662386	Fam124b	family with sequence similarity 124, member B [Source:MGI Symbol;Acc:MGI:3026880]
ENSMUSG00000026582	2.4399	0.000670164	Sele	selectin, endothelial cell [Source:MGI Symbol;Acc:MGI:98278]
ENSMUSG00000066687	1.31644	0.000692605	Zbtb16	zinc finger and BTB domain containing 16 [Source:MGI Symbol;Acc:MGI:103222]
ENSMUSG00000029086	1.3252	0.00069431	Prom1	prominin 1 [Source:MGI Symbol;Acc:MGI:1100886]
ENSMUSG00000032285	-1.13396	0.000712569	Dnaja4	DnaJ heat shock protein family (Hsp40) member A4 [Source:MGI Symbol;Acc:MGI:1927638]
ENSMUSG00000021983	-1.53604	0.000743973	Atp8a2	ATPase, aminophospholipid transporter-like, class I, type 8A, member 2 [Source:MGI Symbol;Acc:MGI:1354710]
ENSMUSG00000026193	-1.16643	0.000757113	Fn1	fibronectin 1 [Source:MGI Symbol;Acc:MGI:95566]
ENSMUSG00000053113	1.31395	0.000768887	Socs3	suppressor of cytokine signaling 3 [Source:MGI Symbol;Acc:MGI:1201791]
ENSMUSG00000031431	1.21756	0.000774415	Tsc22d3	TSC22 domain family, member 3 [Source:MGI Symbol;Acc:MGI:1196284]
ENSMUSG00000001622	2.04602	0.000776378	Csn3	casein kappa [Source:MGI Symbol;Acc:MGI:107461]
ENSMUSG00000059845	-10	0.000782122	Gm11567	predicted gene 11567 [Source:MGI Symbol;Acc:MGI:3649436]
ENSMUSG00000020848	2.27471	0.00079209	Doc2b	double C2, beta [Source:MGI Symbol;Acc:MGI:1100497]
ENSMUSG00000001827	2.06218	0.000881034	Folr1	folate receptor 1 (adult) [Source:MGI Symbol;Acc:MGI:95568]
ENSMUSG00000028186	3.15089	0.000909941	Uox	urate oxidase [Source:MGI Symbol;Acc:MGI:98907]
ENSMUSG00000025938	-1.25263	0.000914185	Slco5a1	solute carrier organic anion transporter family, member 5A1 [Source:MGI Symbol;Acc:MGI:2443431]
ENSMUSG00000079103	-1.31755	0.00091673	Tgm7	transglutaminase 7 [Source:MGI Symbol;Acc:MGI:2151164]
ENSMUSG00000079224	10	0.00091673	Gm6565	predicted gene 6565 [Source:MGI Symbol;Acc:MGI:3644755]
ENSMUSG00000021803	1.68255	0.000927816	Cdhr1	cadherin-related family member 1 [Source:MGI Symbol;Acc:MGI:2157782]
ENSMUSG00000060459	2.75672	0.000931969	Kng2	kininogen 2 [Source:MGI Symbol;Acc:MGI:3027157]
ENSMUSG00000048279	-1.15972	0.000933654	Sacs	sacsin [Source:MGI Symbol;Acc:MGI:1354724]
ENSMUSG00000063661	-3.10726	0.00095698	Krt73	keratin 73 [Source:MGI Symbol;Acc:MGI:3607712]
ENSMUSG00000021556	1.27422	0.000959512	Golm1	golgi membrane protein 1 [Source:MGI Symbol;Acc:MGI:1917329]
ENSMUSG00000054752	-1.25695	0.000962571	Fsd1l	fibronectin type III and SPRY domain containing 1-like [Source:MGI Symbol;Acc:MGI:2442443]
ENSMUSG00000004328	2.77781	0.000974774	Hif3a	hypoxia inducible factor 3, alpha subunit [Source:MGI Symbol;Acc:MGI:1859778]
ENSMUSG00000027716	-1.51919	0.00101663	Trpc3	transient receptor potential cation channel, subfamily C, member 3 [Source:MGI Symbol;Acc:MGI:109526]
ENSMUSG00000024659	1.23169	0.00102856	Anxa1	annexin A1 [Source:MGI Symbol;Acc:MGI:96819]
ENSMUSG00000034623	-3.48599	0.00102856	Prss55	protease, serine 55 [Source:MGI Symbol;Acc:MGI:1918287]
ENSMUSG00000026062	-1.30129	0.00102945	Slc9a2	solute carrier family 9 (sodium/hydrogen exchanger), member 2 [Source:MGI Symbol;Acc:MGI:105075]
ENSMUSG00000055301	1.21969	0.00105068	Adh7	alcohol dehydrogenase 7 (class IV), mu or sigma polypeptide [Source:MGI Symbol;Acc:MGI:87926]
ENSMUSG00000034936	1.49568	0.00111247	Arl4d	ADP-ribosylation factor-like 4D [Source:MGI Symbol;Acc:MGI:1933155]
ENSMUSG00000028270	-1.36029	0.00111669	Gbp2	guanylate binding protein 2 [Source:MGI Symbol;Acc:MGI:102772]
ENSMUSG00000032744	-1.50574	0.00113016	Heyl	hairy/enhancer-of-split related with YRPW motif-like [Source:MGI Symbol;Acc:MGI:1860511]
ENSMUSG00000029661	-1.13638	0.00113029	Col1a2	collagen, type I, alpha 2 [Source:MGI Symbol;Acc:MGI:88468]
ENSMUSG00000033213	2.59864	0.00113174	AA467197	expressed sequence AA467197 [Source:MGI Symbol;Acc:MGI:3034182]
ENSMUSG00000076258	-1.33301	0.00118063	Gm23935	predicted gene, 23935 [Source:MGI Symbol;Acc:MGI:5453712]
ENSMUSG00000113737	3.17985	0.00118063	BB123696	expressed sequence BB123696 [Source:MGI Symbol;Acc:MGI:2145475]
ENSMUSG00000042359	-1.46817	0.0012143	Osbpl6	oxysterol binding protein-like 6 [Source:MGI Symbol;Acc:MGI:2139014]
ENSMUSG00000058966	-1.54072	0.00122144	Fam57b	family with sequence similarity 57, member B [Source:MGI Symbol;Acc:MGI:1916202]
ENSMUSG00000020674	-1.22792	0.00130301	Pxdn	peroxidasin [Source:MGI Symbol;Acc:MGI:1916925]
ENSMUSG00000023041	2.12013	0.00130954	Krt6b	keratin 6B [Source:MGI Symbol;Acc:MGI:1333768]
ENSMUSG00000085088	3.39264	0.00134567	4931413K12Rik	RIKEN cDNA 4931413K12 gene [Source:MGI Symbol;Acc:MGI:1918237]
ENSMUSG00000002769	1.82585	0.00135334	Gnmt	glycine N-methyltransferase [Source:MGI Symbol;Acc:MGI:1202304]
ENSMUSG00000029417	-2.36557	0.00136882	Cxcl9	chemokine (C-X-C motif) ligand 9 [Source:MGI Symbol;Acc:MGI:1352449]
ENSMUSG00000051439	1.54442	0.00139105	Cd14	CD14 antigen [Source:MGI Symbol;Acc:MGI:88318]
ENSMUSG00000040321	-1.22287	0.00141548	Zfp770	zinc finger protein 770 [Source:MGI Symbol;Acc:MGI:2445100]
ENSMUSG00000040010	1.1701	0.00141706	Slc7a5	solute carrier family 7 (cationic amino acid transporter, y+ system), member 5 [Source:MGI Symbol;Acc:MGI:1298205]
ENSMUSG00000046402	1.44744	0.00144602	Rbp1	retinol binding protein 1, cellular [Source:MGI Symbol;Acc:MGI:97876]
ENSMUSG00000038663	-1.08551	0.00148385	Fsd2	fibronectin type III and SPRY domain containing 2 [Source:MGI Symbol;Acc:MGI:2444310]
ENSMUSG00000045545	1.79455	0.00148455	Krt14	keratin 14 [Source:MGI Symbol;Acc:MGI:96688]
ENSMUSG00000007030	-1.382	0.00151817	Vwa7	von Willebrand factor A domain containing 7 [Source:MGI Symbol;Acc:MGI:1306798]
ENSMUSG00000022389	1.17024	0.00154976	Tef	thyrotroph embryonic factor [Source:MGI Symbol;Acc:MGI:98663]
ENSMUSG00000043719	-2.36195	0.00155311	Col6a6	collagen, type VI, alpha 6 [Source:MGI Symbol;Acc:MGI:2444259]
ENSMUSG00000053192	-1.1643	0.0015638	Mllt11	myeloid/lymphoid or mixed-lineage leukemia; translocated to, 11 [Source:MGI Symbol;Acc:MGI:1929671]
ENSMUSG00000026185	-1.30314	0.0016506	Igfbp5	insulin-like growth factor binding protein 5 [Source:MGI Symbol;Acc:MGI:96440]
ENSMUSG00000104453	-1.16138	0.0016506	Gm37829	predicted gene, 37829 [Source:MGI Symbol;Acc:MGI:5611057]
ENSMUSG00000010095	1.14931	0.00167988	Slc3a2	solute carrier family 3 (activators of dibasic and neutral amino acid transport), member 2 [Source:MGI Symbol;Acc:MGI:96955]
ENSMUSG00000070335	-10	0.00167988	Krtap9-1	keratin associated protein 9-1 [Source:MGI Symbol;Acc:MGI:1309997]
ENSMUSG00000025537	-1.09476	0.00173232	Phkg1	phosphorylase kinase gamma 1 [Source:MGI Symbol;Acc:MGI:97579]
ENSMUSG00000021922	3.39918	0.00174312	Itih4	inter alpha-trypsin inhibitor, heavy chain 4 [Source:MGI Symbol;Acc:MGI:109536]
ENSMUSG00000020865	1.40751	0.00176489	Abcc3	ATP-binding cassette, sub-family C (CFTR/MRP), member 3 [Source:MGI Symbol;Acc:MGI:1923658]
ENSMUSG00000025408	-1.33613	0.00184768	Ddit3	DNA-damage inducible transcript 3 [Source:MGI Symbol;Acc:MGI:109247]
ENSMUSG00000048572	2.38346	0.00188632	Tmem252	transmembrane protein 252 [Source:MGI Symbol;Acc:MGI:3583948]
ENSMUSG00000071561	1.83211	0.00188807	Cstdc5	cystatin domain containing 5 [Source:MGI Symbol;Acc:MGI:3696883]
ENSMUSG00000087659	3.19015	0.00193137	Gm12606	predicted gene 12606 [Source:MGI Symbol;Acc:MGI:3649222]
ENSMUSG00000095241	1.72868	0.00197062	Gm5478	predicted pseudogene 5478 [Source:MGI Symbol;Acc:MGI:3646318]
ENSMUSG00000038777	-1.14361	0.00201791	Sema6c	sema domain, transmembrane domain (TM), and cytoplasmic domain, (semaphorin) 6C [Source:MGI Symbol;Acc:MGI:1338032]
ENSMUSG00000004473	-1.81049	0.00203914	Clec11a	C-type lectin domain family 11, member a [Source:MGI Symbol;Acc:MGI:1298219]
ENSMUSG00000009013	1.13898	0.00205301	Dynll1	dynein light chain LC8-type 1 [Source:MGI Symbol;Acc:MGI:1861457]
ENSMUSG00000043091	1.18967	0.00205301	Tuba1c	tubulin, alpha 1C [Source:MGI Symbol;Acc:MGI:1095409]
ENSMUSG00000049588	-1.76385	0.00208962	Ccdc69	coiled-coil domain containing 69 [Source:MGI Symbol;Acc:MGI:1196234]
ENSMUSG00000057751	1.32757	0.0021258	Megf6	multiple EGF-like-domains 6 [Source:MGI Symbol;Acc:MGI:1919351]
ENSMUSG00000034656	-1.32927	0.0022295	Cacna1a	calcium channel, voltage-dependent, P/Q type, alpha 1A subunit [Source:MGI Symbol;Acc:MGI:109482]
ENSMUSG00000015143	1.15732	0.00224624	Actn1	actinin, alpha 1 [Source:MGI Symbol;Acc:MGI:2137706]
ENSMUSG00000033578	-2.10642	0.00225549	Tmem35a	transmembrane protein 35A [Source:MGI Symbol;Acc:MGI:1914814]
ENSMUSG00000038725	-2.17017	0.0022616	Pkhd1l1	polycystic kidney and hepatic disease 1-like 1 [Source:MGI Symbol;Acc:MGI:2183153]
ENSMUSG00000019987	1.15083	0.00227412	Arg1	arginase, liver [Source:MGI Symbol;Acc:MGI:88070]
ENSMUSG00000038216	2.6516	0.00231871	Pnmt	phenylethanolamine-N-methyltransferase [Source:MGI Symbol;Acc:MGI:97724]
ENSMUSG00000025511	1.43265	0.00232202	Tspan4	tetraspanin 4 [Source:MGI Symbol;Acc:MGI:1928097]
ENSMUSG00000027533	1.72435	0.00232202	Fabp5	fatty acid binding protein 5, epidermal [Source:MGI Symbol;Acc:MGI:101790]
ENSMUSG00000033871	-1.55092	0.00232202	Ppargc1b	peroxisome proliferative activated receptor, gamma, coactivator 1 beta [Source:MGI Symbol;Acc:MGI:2444934]
ENSMUSG00000038372	1.36893	0.00232202	Gmds	GDP-mannose 4, 6-dehydratase [Source:MGI Symbol;Acc:MGI:1891112]
ENSMUSG00000068348	10	0.00232202	Gm10238	predicted pseudogene 10238 [Source:MGI Symbol;Acc:MGI:3641620]
ENSMUSG00000025491	1.92686	0.00234283	Ifitm1	interferon induced transmembrane protein 1 [Source:MGI Symbol;Acc:MGI:1915963]
ENSMUSG00000032035	-1.20265	0.00234283	Ets1	E26 avian leukemia oncogene 1, 5' domain [Source:MGI Symbol;Acc:MGI:95455]
ENSMUSG00000052270	3.51567	0.00234456	Fpr2	formyl peptide receptor 2 [Source:MGI Symbol;Acc:MGI:1278319]
ENSMUSG00000016496	-1.66963	0.00244703	Cd274	CD274 antigen [Source:MGI Symbol;Acc:MGI:1926446]
ENSMUSG00000035849	-2.34362	0.00246307	Krt222	keratin 222 [Source:MGI Symbol;Acc:MGI:2442728]
ENSMUSG00000027420	2.3946	0.00246347	Bfsp1	beaded filament structural protein 1, in lens-CP94 [Source:MGI Symbol;Acc:MGI:101770]
ENSMUSG00000056091	1.3176	0.00249783	St3gal5	ST3 beta-galactoside alpha-2,3-sialyltransferase 5 [Source:MGI Symbol;Acc:MGI:1339963]
ENSMUSG00000051748	3.44337	0.00250073	Wfdc21	WAP four-disulfide core domain 21 [Source:MGI Symbol;Acc:MGI:1913357]
ENSMUSG00000028197	-1.8935	0.00250406	Col24a1	collagen, type XXIV, alpha 1 [Source:MGI Symbol;Acc:MGI:1918605]
ENSMUSG00000033998	1.40615	0.00257805	Kcnk1	potassium channel, subfamily K, member 1 [Source:MGI Symbol;Acc:MGI:109322]
ENSMUSG00000117900	4.31724	0.00267303	Gm50323	predicted gene, 50323 [Source:MGI Symbol;Acc:MGI:6303185]
ENSMUSG00000033898	10	0.00277301	Cfhr2	complement factor H-related 2 [Source:MGI Symbol;Acc:MGI:3611575]
ENSMUSG00000028876	3.89585	0.00287703	Epha10	Eph receptor A10 [Source:MGI Symbol;Acc:MGI:3586824]
ENSMUSG00000038370	-1.26814	0.00287725	Pcp4l1	Purkinje cell protein 4-like 1 [Source:MGI Symbol;Acc:MGI:1913675]
ENSMUSG00000039450	1.37315	0.00287725	Dcxr	dicarbonyl L-xylulose reductase [Source:MGI Symbol;Acc:MGI:1915130]
ENSMUSG00000094103	-2.95114	0.00287725	1700047I17Rik2	RIKEN cDNA 1700047I17 gene 2 [Source:MGI Symbol;Acc:MGI:3714351]
ENSMUSG00000107215	-2.94995	0.00287725	Gm43197	predicted gene 43197 [Source:MGI Symbol;Acc:MGI:5663334]
ENSMUSG00000074155	-1.73012	0.00287741	Klk5	kallikrein related-peptidase 5 [Source:MGI Symbol;Acc:MGI:1915918]
ENSMUSG00000021614	-1.27534	0.00288811	Vcan	versican [Source:MGI Symbol;Acc:MGI:102889]
ENSMUSG00000053398	1.13552	0.00288811	Phgdh	3-phosphoglycerate dehydrogenase [Source:MGI Symbol;Acc:MGI:1355330]
ENSMUSG00000078261	-5.25217	0.00305284	Gm11596	predicted gene 11596 [Source:MGI Symbol;Acc:MGI:3652177]
ENSMUSG00000002020	-1.8086	0.00310151	Ltbp2	latent transforming growth factor beta binding protein 2 [Source:MGI Symbol;Acc:MGI:99502]
ENSMUSG00000057606	-1.43295	0.00312379	Colq	collagen-like tail subunit (single strand of homotrimer) of asymmetric acetylcholinesterase [Source:MGI Symbol;Acc:MGI:1338761]
ENSMUSG00000115388	-1.13995	0.00313414	Eppk1	epiplakin 1 [Source:MGI Symbol;Acc:MGI:2386306]
ENSMUSG00000068452	-1.20809	0.00314992	Duox2	dual oxidase 2 [Source:MGI Symbol;Acc:MGI:3036280]
ENSMUSG00000020388	-1.41941	0.00319909	Pdlim4	PDZ and LIM domain 4 [Source:MGI Symbol;Acc:MGI:1353470]
ENSMUSG00000040441	-1.51976	0.00329691	Slc26a10	solute carrier family 26, member 10 [Source:MGI Symbol;Acc:MGI:2143920]
ENSMUSG00000071858	1.12432	0.00331402	Gm94	predicted gene 94 [Source:MGI Symbol;Acc:MGI:2684940]
ENSMUSG00000032643	-1.04876	0.00334175	Fhl3	four and a half LIM domains 3 [Source:MGI Symbol;Acc:MGI:1341092]
ENSMUSG00000110588	3.6423	0.00336327	Gm45774	predicted gene 45774 [Source:MGI Symbol;Acc:MGI:5804889]
ENSMUSG00000074300	2.62854	0.00337215	Smim31	small integral membrane protein 31 [Source:MGI Symbol;Acc:MGI:3039572]
ENSMUSG00000021953	1.35731	0.00337708	Tdh	L-threonine dehydrogenase [Source:MGI Symbol;Acc:MGI:1926231]
ENSMUSG00000011257	-1.05012	0.00338829	Pabpc4	poly(A) binding protein, cytoplasmic 4 [Source:MGI Symbol;Acc:MGI:2385206]
ENSMUSG00000024640	1.10012	0.00339235	Psat1	phosphoserine aminotransferase 1 [Source:MGI Symbol;Acc:MGI:2183441]
ENSMUSG00000026399	-1.15068	0.00352785	Cd55	CD55 molecule, decay accelerating factor for complement [Source:MGI Symbol;Acc:MGI:104850]
ENSMUSG00000037621	1.63508	0.003585	Atoh8	atonal bHLH transcription factor 8 [Source:MGI Symbol;Acc:MGI:1918343]
ENSMUSG00000046687	1.40092	0.003585	Gm5424	predicted gene 5424 [Source:MGI Symbol;Acc:MGI:3643173]
ENSMUSG00000049173	-1.06578	0.00360353	Myoz3	myozenin 3 [Source:MGI Symbol;Acc:MGI:2179296]
ENSMUSG00000040264	-10	0.00365209	Gbp2b	guanylate binding protein 2b [Source:MGI Symbol;Acc:MGI:95666]
ENSMUSG00000030748	1.12783	0.00369743	Il4ra	interleukin 4 receptor, alpha [Source:MGI Symbol;Acc:MGI:105367]
ENSMUSG00000053338	10	0.00373774	Tarm1	T cell-interacting, activating receptor on myeloid cells 1 [Source:MGI Symbol;Acc:MGI:2442280]
ENSMUSG00000028435	1.11009	0.00377307	Aqp3	aquaporin 3 [Source:MGI Symbol;Acc:MGI:1333777]
ENSMUSG00000034295	-1.04244	0.00378535	Fhod3	formin homology 2 domain containing 3 [Source:MGI Symbol;Acc:MGI:1925847]
ENSMUSG00000001119	-1.05316	0.0037999	Col6a1	collagen, type VI, alpha 1 [Source:MGI Symbol;Acc:MGI:88459]
ENSMUSG00000029161	1.21871	0.0037999	Cgref1	cell growth regulator with EF hand domain 1 [Source:MGI Symbol;Acc:MGI:1915817]
ENSMUSG00000038624	-2.82281	0.00385757	Nepn	nephrocan [Source:MGI Symbol;Acc:MGI:1913900]
ENSMUSG00000080078	4.39271	0.00385757	Gm15583	predicted gene 15583 [Source:MGI Symbol;Acc:MGI:3783031]
ENSMUSG00000000317	-1.46465	0.00386424	Bcl6b	B cell CLL/lymphoma 6, member B [Source:MGI Symbol;Acc:MGI:1278332]
ENSMUSG00000021943	1.32565	0.00393725	Gdf10	growth differentiation factor 10 [Source:MGI Symbol;Acc:MGI:95684]
ENSMUSG00000027895	1.1008	0.00395358	Kcnc4	potassium voltage gated channel, Shaw-related subfamily, member 4 [Source:MGI Symbol;Acc:MGI:96670]
ENSMUSG00000078664	-2.7754	0.00396294	Sprr2a1	small proline-rich protein 2A1 [Source:MGI Symbol;Acc:MGI:1330350]
ENSMUSG00000059408	-1.92885	0.00396889	Mrgprh	MAS-related GPR, member H [Source:MGI Symbol;Acc:MGI:1934134]
ENSMUSG00000024411	-1.10003	0.00401574	Aqp4	aquaporin 4 [Source:MGI Symbol;Acc:MGI:107387]
ENSMUSG00000021453	1.13422	0.0040738	Gadd45g	growth arrest and DNA-damage-inducible 45 gamma [Source:MGI Symbol;Acc:MGI:1346325]
ENSMUSG00000035930	1.40279	0.00410513	Chst4	carbohydrate sulfotransferase 4 [Source:MGI Symbol;Acc:MGI:1349479]
ENSMUSG00000032350	1.14072	0.00411926	Gclc	glutamate-cysteine ligase, catalytic subunit [Source:MGI Symbol;Acc:MGI:104990]
ENSMUSG00000084929	-1.32554	0.0041613	Foxo6os	forkhead box O6, opposite strand [Source:MGI Symbol;Acc:MGI:3028036]
ENSMUSG00000104117	-2.52413	0.00418321	Gm20743	predicted gene, 20743 [Source:MGI Symbol;Acc:MGI:5434099]
ENSMUSG00000025196	1.35833	0.00425397	Cpn1	carboxypeptidase N, polypeptide 1 [Source:MGI Symbol;Acc:MGI:2135874]
ENSMUSG00000022468	1.08097	0.00434109	Endou	endonuclease, polyU-specific [Source:MGI Symbol;Acc:MGI:97746]
ENSMUSG00000022180	1.24425	0.00435977	Slc7a8	solute carrier family 7 (cationic amino acid transporter, y+ system), member 8 [Source:MGI Symbol;Acc:MGI:1355323]
ENSMUSG00000024512	-1.04701	0.00435977	Dynap	dynactin associated protein [Source:MGI Symbol;Acc:MGI:1922827]
ENSMUSG00000029371	1.93189	0.00447402	Cxcl5	chemokine (C-X-C motif) ligand 5 [Source:MGI Symbol;Acc:MGI:1096868]
ENSMUSG00000046352	1.13728	0.00447402	Gjb2	gap junction protein, beta 2 [Source:MGI Symbol;Acc:MGI:95720]
ENSMUSG00000068606	-3.0125	0.00448146	Gm4841	predicted gene 4841 [Source:MGI Symbol;Acc:MGI:3643814]
ENSMUSG00000113586	-3.01426	0.00448229	Gm48606	predicted gene, 48606 [Source:MGI Symbol;Acc:MGI:6098190]
ENSMUSG00000027560	-1.66315	0.00450709	Dok5	docking protein 5 [Source:MGI Symbol;Acc:MGI:1924079]
ENSMUSG00000074505	-2.32736	0.00453314	Fat3	FAT atypical cadherin 3 [Source:MGI Symbol;Acc:MGI:2444314]
ENSMUSG00000116336	-1.6176	0.00453314	Gm49425	predicted gene, 49425 [Source:MGI Symbol;Acc:MGI:6155060]
ENSMUSG00000030107	-1.59215	0.00456201	Usp18	ubiquitin specific peptidase 18 [Source:MGI Symbol;Acc:MGI:1344364]
ENSMUSG00000047747	-1.10506	0.00459344	Rnf150	ring finger protein 150 [Source:MGI Symbol;Acc:MGI:2443860]
ENSMUSG00000030319	-1.04216	0.00459589	Cand2	cullin-associated and neddylation-dissociated 2 (putative) [Source:MGI Symbol;Acc:MGI:1914338]
ENSMUSG00000027075	1.57549	0.00470935	Slc43a1	solute carrier family 43, member 1 [Source:MGI Symbol;Acc:MGI:1931352]
ENSMUSG00000057723	-2.37855	0.00474531	Krt33b	keratin 33B [Source:MGI Symbol;Acc:MGI:1309991]
ENSMUSG00000085139	-2.57786	0.00476588	A730046J19Rik	RIKEN cDNA A730046J19 gene [Source:MGI Symbol;Acc:MGI:2442684]
ENSMUSG00000051504	-2.58891	0.00477845	Siglech	sialic acid binding Ig-like lectin H [Source:MGI Symbol;Acc:MGI:2443256]
ENSMUSG00000078922	-2.335	0.00478657	Tgtp1	T cell specific GTPase 1 [Source:MGI Symbol;Acc:MGI:98734]
ENSMUSG00000015962	-2.08088	0.00506408	1700016C15Rik	RIKEN cDNA 1700016C15 gene [Source:MGI Symbol;Acc:MGI:1916678]
ENSMUSG00000027654	1.23491	0.00508297	Fam83d	family with sequence similarity 83, member D [Source:MGI Symbol;Acc:MGI:1919128]
ENSMUSG00000056943	-2.45629	0.00508297	Gm10015	predicted gene 10015 [Source:MGI Symbol;Acc:MGI:3809114]
ENSMUSG00000047230	1.19115	0.00514063	Cldn2	claudin 2 [Source:MGI Symbol;Acc:MGI:1276110]
ENSMUSG00000039304	-1.4631	0.00518582	Tnfsf10	tumor necrosis factor (ligand) superfamily, member 10 [Source:MGI Symbol;Acc:MGI:107414]
ENSMUSG00000081855	2.47416	0.00522108	Rpl17-ps5	ribosomal protein L17, pseudogene 5 [Source:MGI Symbol;Acc:MGI:3704246]
ENSMUSG00000035861	1.07419	0.00535551	Tmprss11b	transmembrane protease, serine 11B [Source:MGI Symbol;Acc:MGI:2442893]
ENSMUSG00000061144	3.71271	0.00538921	Spink12	serine peptidase inhibitor, Kazal type 12 [Source:MGI Symbol;Acc:MGI:1925492]
ENSMUSG00000032348	1.09859	0.00546404	Gsta4	glutathione S-transferase, alpha 4 [Source:MGI Symbol;Acc:MGI:1309515]
ENSMUSG00000051855	-1.69702	0.00562197	Mest	mesoderm specific transcript [Source:MGI Symbol;Acc:MGI:96968]
ENSMUSG00000033207	-1.47386	0.0056409	Mamdc2	MAM domain containing 2 [Source:MGI Symbol;Acc:MGI:1918988]
ENSMUSG00000017817	-1.00234	0.00565466	Jph2	junctophilin 2 [Source:MGI Symbol;Acc:MGI:1891496]
ENSMUSG00000021306	1.46803	0.00565466	Gpr137b	G protein-coupled receptor 137B [Source:MGI Symbol;Acc:MGI:1891463]
ENSMUSG00000032446	4.7678	0.00565466	Eomes	eomesodermin [Source:MGI Symbol;Acc:MGI:1201683]
ENSMUSG00000021579	-1.01432	0.00571391	Lrrc14b	leucine rich repeat containing 14B [Source:MGI Symbol;Acc:MGI:2145269]
ENSMUSG00000020649	1.3027	0.00579765	Rrm2	ribonucleotide reductase M2 [Source:MGI Symbol;Acc:MGI:98181]
ENSMUSG00000029680	2.95901	0.0058806	Hyal4	hyaluronoglucosaminidase 4 [Source:MGI Symbol;Acc:MGI:1924292]
ENSMUSG00000024481	1.47404	0.00599777	Lvrn	laeverin [Source:MGI Symbol;Acc:MGI:1921824]
ENSMUSG00000034312	-1.02666	0.00606581	Iqsec1	IQ motif and Sec7 domain 1 [Source:MGI Symbol;Acc:MGI:1196356]
ENSMUSG00000008318	-1.50773	0.00609533	Relt	RELT tumor necrosis factor receptor [Source:MGI Symbol;Acc:MGI:2443373]
ENSMUSG00000042476	-1.00854	0.00628093	Abcb4	ATP-binding cassette, sub-family B (MDR/TAP), member 4 [Source:MGI Symbol;Acc:MGI:97569]
ENSMUSG00000024526	1.26016	0.00629594	Cidea	cell death-inducing DNA fragmentation factor, alpha subunit-like effector A [Source:MGI Symbol;Acc:MGI:1270845]
ENSMUSG00000037010	-1.75122	0.00630094	Apln	apelin [Source:MGI Symbol;Acc:MGI:1353624]
ENSMUSG00000032826	-1.0064	0.00648912	Ank2	ankyrin 2, brain [Source:MGI Symbol;Acc:MGI:88025]
ENSMUSG00000030306	-0.996969	0.00673762	Tmtc1	transmembrane and tetratricopeptide repeat containing 1 [Source:MGI Symbol;Acc:MGI:3039590]
ENSMUSG00000037922	-2.56879	0.00673762	Bank1	B cell scaffold protein with ankyrin repeats 1 [Source:MGI Symbol;Acc:MGI:2442120]
ENSMUSG00000061603	-1.00734	0.00675472	Akap6	A kinase (PRKA) anchor protein 6 [Source:MGI Symbol;Acc:MGI:3050566]
ENSMUSG00000109893	10	0.00675472	Gm9655	predicted gene 9655 [Source:MGI Symbol;Acc:MGI:3780063]
ENSMUSG00000018927	1.07561	0.00694427	Ccl6	chemokine (C-C motif) ligand 6 [Source:MGI Symbol;Acc:MGI:98263]
ENSMUSG00000031273	-1.74137	0.00700918	Col4a6	collagen, type IV, alpha 6 [Source:MGI Symbol;Acc:MGI:2152695]
ENSMUSG00000020661	-1.05019	0.00704377	Dnmt3a	DNA methyltransferase 3A [Source:MGI Symbol;Acc:MGI:1261827]
ENSMUSG00000004371	2.6246	0.00706546	Il11	interleukin 11 [Source:MGI Symbol;Acc:MGI:107613]
ENSMUSG00000045193	1.12492	0.00706546	Cirbp	cold inducible RNA binding protein [Source:MGI Symbol;Acc:MGI:893588]
ENSMUSG00000022797	-0.98587	0.00712728	Tfrc	transferrin receptor [Source:MGI Symbol;Acc:MGI:98822]
ENSMUSG00000041737	1.09569	0.00712728	Tmem45b	transmembrane protein 45b [Source:MGI Symbol;Acc:MGI:2384574]
ENSMUSG00000045954	-1.00923	0.00723323	Cavin2	caveolae associated 2 [Source:MGI Symbol;Acc:MGI:99513]
ENSMUSG00000079419	1.64842	0.00727736	Ms4a6c	membrane-spanning 4-domains, subfamily A, member 6C [Source:MGI Symbol;Acc:MGI:2385644]
ENSMUSG00000011256	-1.39778	0.00730078	Adam19	a disintegrin and metallopeptidase domain 19 (meltrin beta) [Source:MGI Symbol;Acc:MGI:105377]
ENSMUSG00000064354	2.97838	0.00730078	mt-Co2	mitochondrially encoded cytochrome c oxidase II [Source:MGI Symbol;Acc:MGI:102503]
ENSMUSG00000002068	1.79802	0.00730242	Ccne1	cyclin E1 [Source:MGI Symbol;Acc:MGI:88316]
ENSMUSG00000029657	-1.03772	0.00743829	Hsph1	heat shock 105kDa/110kDa protein 1 [Source:MGI Symbol;Acc:MGI:105053]
ENSMUSG00000037892	-1.41303	0.00746101	Pcdh18	protocadherin 18 [Source:MGI Symbol;Acc:MGI:1920423]
ENSMUSG00000045201	-2.17594	0.00749622	Lrrc3b	leucine rich repeat containing 3B [Source:MGI Symbol;Acc:MGI:2384996]
ENSMUSG00000039452	1.75372	0.00752312	Snx22	sorting nexin 22 [Source:MGI Symbol;Acc:MGI:2685966]
ENSMUSG00000110494	4.09133	0.0075959	Gm31774	predicted gene, 31774 [Source:MGI Symbol;Acc:MGI:5590933]
ENSMUSG00000034422	-1.1631	0.00762922	Parp14	poly (ADP-ribose) polymerase family, member 14 [Source:MGI Symbol;Acc:MGI:1919489]
ENSMUSG00000056900	-0.975685	0.00764064	Usp13	ubiquitin specific peptidase 13 (isopeptidase T-3) [Source:MGI Symbol;Acc:MGI:1919857]
ENSMUSG00000022816	-1.01821	0.00769927	Fstl1	follistatin-like 1 [Source:MGI Symbol;Acc:MGI:102793]
ENSMUSG00000026773	1.1645	0.00770481	Pfkfb3	6-phosphofructo-2-kinase/fructose-2,6-biphosphatase 3 [Source:MGI Symbol;Acc:MGI:2181202]
ENSMUSG00000057469	-0.984144	0.00770481	E2f6	E2F transcription factor 6 [Source:MGI Symbol;Acc:MGI:1354159]
ENSMUSG00000022708	-0.984221	0.00781116	Zbtb20	zinc finger and BTB domain containing 20 [Source:MGI Symbol;Acc:MGI:1929213]
ENSMUSG00000032010	1.03756	0.00781716	Usp2	ubiquitin specific peptidase 2 [Source:MGI Symbol;Acc:MGI:1858178]
ENSMUSG00000056174	-1.55946	0.00794443	Col8a2	collagen, type VIII, alpha 2 [Source:MGI Symbol;Acc:MGI:88464]
ENSMUSG00000024679	1.73096	0.00797008	Ms4a6d	membrane-spanning 4-domains, subfamily A, member 6D [Source:MGI Symbol;Acc:MGI:1916024]
ENSMUSG00000041827	-1.56522	0.0080134	Oasl1	2'-5' oligoadenylate synthetase-like 1 [Source:MGI Symbol;Acc:MGI:2180849]
ENSMUSG00000067924	-1.10366	0.00802148	Rtl8b	retrotransposon Gag like 8B [Source:MGI Symbol;Acc:MGI:3576504]
ENSMUSG00000083178	-10	0.00802583	Gm12187	predicted gene 12187 [Source:MGI Symbol;Acc:MGI:3651944]
ENSMUSG00000000753	-0.987076	0.0081023	Serpinf1	serine (or cysteine) peptidase inhibitor, clade F, member 1 [Source:MGI Symbol;Acc:MGI:108080]
ENSMUSG00000032315	2.77738	0.0081023	Cyp1a1	cytochrome P450, family 1, subfamily a, polypeptide 1 [Source:MGI Symbol;Acc:MGI:88588]
ENSMUSG00000035828	1.06552	0.00825787	Pim3	proviral integration site 3 [Source:MGI Symbol;Acc:MGI:1355297]
ENSMUSG00000054169	2.40518	0.00833664	Ceacam10	carcinoembryonic antigen-related cell adhesion molecule 10 [Source:MGI Symbol;Acc:MGI:1347248]
ENSMUSG00000094122	-2.9953	0.00833664	Rpl31-ps9	ribosomal protein L31, pseudogene 9 [Source:MGI Symbol;Acc:MGI:3704195]
ENSMUSG00000040666	-0.980747	0.00848314	Sh3bgr	SH3-binding domain glutamic acid-rich protein [Source:MGI Symbol;Acc:MGI:1354740]
ENSMUSG00000105888	2.65447	0.00852839	BC037156	cDNA sequence BC037156 [Source:MGI Symbol;Acc:MGI:3512757]
ENSMUSG00000073418	1.10487	0.00859104	C4b	complement component 4B (Chido blood group) [Source:MGI Symbol;Acc:MGI:88228]
ENSMUSG00000090314	-0.988652	0.00872873	2310050C09Rik	RIKEN cDNA 2310050C09 gene [Source:MGI Symbol;Acc:MGI:1913783]
ENSMUSG00000026994	1.23289	0.00876075	Galnt3	polypeptide N-acetylgalactosaminyltransferase 3 [Source:MGI Symbol;Acc:MGI:894695]
ENSMUSG00000094991	10	0.00881622	Gm21718	predicted gene, 21718 [Source:MGI Symbol;Acc:MGI:5433882]
ENSMUSG00000022237	-1.03626	0.00883981	Ankrd33b	ankyrin repeat domain 33B [Source:MGI Symbol;Acc:MGI:1917904]
ENSMUSG00000022132	1.12874	0.00886091	Cldn10	claudin 10 [Source:MGI Symbol;Acc:MGI:1913101]
ENSMUSG00000026971	-1.06121	0.00889237	Itgb6	integrin beta 6 [Source:MGI Symbol;Acc:MGI:96615]
ENSMUSG00000032691	2.40275	0.00893468	Nlrp3	NLR family, pyrin domain containing 3 [Source:MGI Symbol;Acc:MGI:2653833]
ENSMUSG00000060802	-1.00052	0.00893468	B2m	beta-2 microglobulin [Source:MGI Symbol;Acc:MGI:88127]
ENSMUSG00000052934	1.02882	0.00901828	Fbxo31	F-box protein 31 [Source:MGI Symbol;Acc:MGI:1354708]
ENSMUSG00000021701	1.07512	0.00901871	Plk2	polo like kinase 2 [Source:MGI Symbol;Acc:MGI:1099790]
ENSMUSG00000026042	-1.0356	0.00905486	Col5a2	collagen, type V, alpha 2 [Source:MGI Symbol;Acc:MGI:88458]
ENSMUSG00000029816	1.43625	0.00905486	Gpnmb	glycoprotein (transmembrane) nmb [Source:MGI Symbol;Acc:MGI:1934765]
ENSMUSG00000039760	2.90771	0.00914423	Il22ra2	interleukin 22 receptor, alpha 2 [Source:MGI Symbol;Acc:MGI:2665114]
ENSMUSG00000092178	4.65945	0.00914423	Gm45351	predicted gene 45351 [Source:MGI Symbol;Acc:MGI:5791187]
ENSMUSG00000068246	-1.90727	0.00917744	Apol9b	apolipoprotein L 9b [Source:MGI Symbol;Acc:MGI:1919148]
ENSMUSG00000020387	1.21072	0.00926537	Jade2	jade family PHD finger 2 [Source:MGI Symbol;Acc:MGI:1924151]
ENSMUSG00000051373	-1.08715	0.00926537	Plpp7	phospholipid phosphatase 7 (inactive) [Source:MGI Symbol;Acc:MGI:2445183]
ENSMUSG00000011008	2.14072	0.00934715	Mcoln2	mucolipin 2 [Source:MGI Symbol;Acc:MGI:1915529]
ENSMUSG00000117465	1.95927	0.00934715	Gm49980	predicted gene, 49980 [Source:MGI Symbol;Acc:MGI:6275257]
ENSMUSG00000033597	-2.20511	0.00935596	Caskin1	CASK interacting protein 1 [Source:MGI Symbol;Acc:MGI:2442952]
ENSMUSG00000003541	1.09695	0.00944262	Ier3	immediate early response 3 [Source:MGI Symbol;Acc:MGI:104814]
ENSMUSG00000062093	-1.20014	0.00953712	Gm10110	predicted gene 10110 [Source:MGI Symbol;Acc:MGI:3641718]
ENSMUSG00000070570	-1.75062	0.00953712	Slc17a7	solute carrier family 17 (sodium-dependent inorganic phosphate cotransporter), member 7 [Source:MGI Symbol;Acc:MGI:1920211]
ENSMUSG00000046916	-1.28354	0.00982193	Myct1	myc target 1 [Source:MGI Symbol;Acc:MGI:1915882]
ENSMUSG00000026255	-1.60527	0.00998325	Efhd1	EF hand domain containing 1 [Source:MGI Symbol;Acc:MGI:1921607]
